# Supplementary material for: A rare allele of TabZIP45-4B enhances wheat adaptation to low nitrogen growth conditions
Source: Plant Commun. 2026 Feb 26;7(6):101784. doi: 10.1016/j.xplc.2026.101784 (PMC13261655; doi:10.1016/j.xplc.2026.101784)
Supplement: Supplemental Data 1. Supplemental Tables 1–8 [file mmc3.xlsx]

## Sheet: Table S1
ZIP-413486524-Probe	CTCTCCCATCCACTGCTGCACCTCCCT
ZIP-413486524-Fg	GGGGCGCTCCTTCCAG
ZIP-413486524-Fa	GGGGCGCTCCTTCCAA
ZIP-413486524-R	GAGGGAGAGAAGGGAGGAGA
ZIP-391552259-probe	AGCCCACCCTCCTCTGAGCACATTATTGAGATCT
ZIP-391552259-Fg/c	TGCTTGATCAGGTAAGTAAGTTGTATTTGC
ZIP-391552259-Ft/a	TGCTTGATCAGGTAAGTAAGTTGTATTTGT
ZIP-391552259-R	TATTTCATGGAGCAGGTGGGATTC
ZIP-391158732-probe	CTGCACGCCCGTCGCCTGGTTTGAC
ZIP-391158732-Ft	TCATTTAGAGCATCTCCAACAGTTGTT
ZIP-391158732-Fc	TCATTTAGAGCATCTCCAACAGTTGTC
ZIP-391158732-R	CTAGAGTCACGCGTGCTGTAT
ZIP-391540623-Probe	TGCTTTCAGGCATGTGGAAAACACCTGCT
ZIP-391540623-F2	AGTGATAGTGACCTCCGTCTTATTGTAGAT
ZIP-391540623-R1	GCACCTTTAGAAGTTCAGATGAACGAAAAA
ZIP-391540623-F1	GCTGCAAAGGCTGATGTGTTTCATATG
bzip-4B-F1a-in-ref-F4	GAACCTGCGGGCATGAG
bzip-4B-F1a-in-ref-R4	AGAGAAGGGAGGAGATGAG
bzip-4B-F2R1-in-ref-F3	CAGGAGCGATGACATTTGATTTAGA
bzip-4B-F2R1-in-ref-R3	AGTTTATGCACCTTTAGAAGTTCAGA
bzip-4B-F2t-in-ref-F1	TGTCATGTTGATACGAGAGCTTAGT
bzip-4B-F2t-in-ref-R1	CTAGAGTCACGCGTGCTGTATTTTT
bzip-4B-F3g-in-ref-F1	CTCCACAGCTCCTCGTATTTCAT
bzip-4B-F3g-in-ref-R1	TATTGCCAGGGACATGATGAAATTG

## Sheet: Table S2
off-targets NO.	Chromosome	Position	crRNA	DNA	Direction	Mismatches	Editing	Detecting method
1	chr1A	81716624	TGACAGGTCCGACAGGCCTANGG	gGACAGGTCgGACAtcCCTATGG	+	4	No mutants were found.	Sanger sequencing
2	chr1B	158182927	TGACAGGTCCGACAGGCCTANGG	TGACcGGTCCGACctGCtTAAGG	+	4	No mutants were found.	Sanger sequencing
3	chr1B	197121819	TGACAGGTCCGACAGGCCTANGG	TGACtGGatCGACAGGCCTtAGG	+	4	No mutants were found.	Sanger sequencing
4	chr1B	422371388	TGACAGGTCCGACAGGCCTANGG	TGcCAGGTCCGAatGGCCTcCGG	-	4	No mutants were found.	Sanger sequencing
5	chr1D	5507647	TGACAGGTCCGACAGGCCTANGG	TGACAGGTCgcACAtGCCcAGGG	-	4	No mutants were found.	Sanger sequencing
6	chr2A	51497133	TGACAGGTCCGACAGGCCTANGG	TGACAGGTCCGACAaaCCctTGG	-	4	No mutants were found.	Sanger sequencing
7	chr2A	117838584	TGACAGGTCCGACAGGCCTANGG	TGACAGGTggGACcGGCCaACGG	+	4	No mutants were found.	Sanger sequencing
8	chr2A	252543235	TGACAGGTCCGACAGGCCTANGG	gGACAGGcCCGAgcGGCCTAGGG	-	4	No mutants were found.	Sanger sequencing
9	chr2A	253078701	TGACAGGTCCGACAGGCCTANGG	cGACAGGgCCGgCAGGCaTAGGG	+	4	No mutants were found.	Sanger sequencing
10	chr2A	449989537	TGACAGGTCCGACAGGCCTANGG	TGACAGGTCCGcgAGGtCaAAGG	+	4	No mutants were found.	Sanger sequencing
11	chr2A	529240326	TGACAGGTCCGACAGGCCTANGG	gGACAccTCCaACAGGCCTACGG	+	4	No mutants were found.	Sanger sequencing
12	chr2A	586485149	TGACAGGTCCGACAGGCCTANGG	TGACAcGTtCGgCAGGCCgAAGG	-	4	No mutants were found.	Sanger sequencing
13	chr2A	700137417	TGACAGGTCCGACAGGCCTANGG	TGAaAGGTCCGACAtatCTAGGG	+	4	No mutants were found.	Sanger sequencing
14	chr2B	76820208	TGACAGGTCCGACAGGCCTANGG	TGACAGGTCtGACAaGCCctTGG	-	4	No mutants were found.	Sanger sequencing
15	chr2B	88972603	TGACAGGTCCGACAGGCCTANGG	TGgCtGGTCCGACAGGtCaAGGG	+	4	No mutants were found.	Sanger sequencing
16	chr2B	179217877	TGACAGGTCCGACAGGCCTANGG	TGACcGGTCCGACctGCtTAAGG	-	4	No mutants were found.	Sanger sequencing
17	chr2B	422470542	TGACAGGTCCGACAGGCCTANGG	TGACAcGaCCctCAGGCCTAGGG	+	4	No mutants were found.	Sanger sequencing
18	chr2B	555633839	TGACAGGTCCGACAGGCCTANGG	TGAgAGGctCGcCAGGCCTACGG	+	4	No mutants were found.	Sanger sequencing
19	chr2B	568275357	TGACAGGTCCGACAGGCCTANGG	TGcCAGcTCCGtCAGGCCTgGGG	+	4	No mutants were found.	Sanger sequencing
20	chr2B	574769320	TGACAGGTCCGACAGGCCTANGG	TGACcGGTCCGACctGCtTAAGG	+	4	No mutants were found.	Sanger sequencing
21	chr2B	748394613	TGACAGGTCCGACAGGCCTANGG	gGACAGGTCaaACAGGCCaATGG	+	4	No mutants were found.	Sanger sequencing
22	chr2B	753106435	TGACAGGTCCGACAGGCCTANGG	TGACAGGTggGcCAGGCCaATGG	+	4	No mutants were found.	Sanger sequencing
23	chr2D	49199588	TGACAGGTCCGACAGGCCTANGG	TGACAGGTCCGACAaaCCctTGG	-	4	No mutants were found.	Sanger sequencing
24	chr2D	207298872	TGACAGGTCCGACAGGCCTANGG	TGACAGGTggGACAGGtCaACGG	+	4	No mutants were found.	Sanger sequencing
25	chr3A	99382314	TGACAGGTCCGACAGGCCTANGG	aGACAGGaCCGACcGGCCaAGGG	-	4	No mutants were found.	Sanger sequencing
26	chr3A	349915607	TGACAGGTCCGACAGGCCTANGG	TGACAGGTCCcACAtatCTAGGG	-	4	No mutants were found.	Sanger sequencing
27	chr3A	554690323	TGACAGGTCCGACAGGCCTANGG	TGACtGGTCgGAaAGGtCTAGGG	-	4	No mutants were found.	Sanger sequencing
28	chr3A	593254738	TGACAGGTCCGACAGGCCTANGG	TGAaAGGTCCGACAtatCTAGGG	-	4	No mutants were found.	Sanger sequencing
29	chr3A	710675026	TGACAGGTCCGACAGGCCTANGG	gGACAGGTggGACcGGCCTAGGG	-	4	No mutants were found.	Sanger sequencing
30	chr3B	25542464	TGACAGGTCCGACAGGCCTANGG	aGACAtGTCCGACAtcCCTATGG	-	4	No mutants were found.	Sanger sequencing
31	chr3B	334680048	TGACAGGTCCGACAGGCCTANGG	TGACAGGTggGcCAGGtCTACGG	-	4	No mutants were found.	Sanger sequencing
32	chr3B	549407558	TGACAGGTCCGACAGGCCTANGG	TGACAGGTCaaACAGGaCaATGG	-	4	No mutants were found.	Sanger sequencing
33	chr3D	198335986	TGACAGGTCCGACAGGCCTANGG	TGACAGGTggGACAcGCtTATGG	+	4	No mutants were found.	Sanger sequencing
34	chr3D	488584657	TGACAGGTCCGACAGGCCTANGG	TGACcGGTCCGACcGGttTAAGG	-	4	No mutants were found.	Sanger sequencing
35	chr4A	101476495	TGACAGGTCCGACAGGCCTANGG	TGgCAGGgCCGACAGGCtcATGG	-	4	No mutants were found.	Sanger sequencing
36	chr4A	141578492	TGACAGGTCCGACAGGCCTANGG	TGACAaGTggGACcGGCCTAAGG	+	4	No mutants were found.	Sanger sequencing
37	chr4A	341969316	TGACAGGTCCGACAGGCCTANGG	TGACAtGTgCGACgGGCCgACGG	-	4	No mutants were found.	Sanger sequencing
38	chr4A	392277892	TGACAGGTCCGACAGGCCTANGG	TGACAGGTggGACAGGtCaAAGG	-	4	No mutants were found.	Sanger sequencing
39	chr4B	253601929	TGACAGGTCCGACAGGCCTANGG	TcACAGGcCCGcCAGGCCcACGG	-	4	No mutants were found.	Sanger sequencing
40	chr4B	327414841	TGACAGGTCCGACAGGCCTANGG	gGACAGGTCaaACAGGCCaATGG	+	4	No mutants were found.	Sanger sequencing
41	chr4B	404939840	TGACAGGTCCGACAGGCCTANGG	TGAgAGGaCCGcCtGGCCTACGG	+	4	No mutants were found.	Sanger sequencing
42	chr4D	328534271	TGACAGGTCCGACAGGCCTANGG	TGACAaGTggGACcGGCCTAAGG	-	4	No mutants were found.	Sanger sequencing
43	chr5A	70130152	TGACAGGTCCGACAGGCCTANGG	gGACAtGTCCGACAtcCCTATGG	+	4	No mutants were found.	Sanger sequencing
44	chr5A	285213639	TGACAGGTCCGACAGGCCTANGG	aaACAGGTCaGAgAGGCCTAGGG	-	4	No mutants were found.	Sanger sequencing
45	chr5A	332653295	TGACAGGTCCGACAGGCCTANGG	aGACAGGTCaGACAGaCCaAAGG	-	4	No mutants were found.	Sanger sequencing
46	chr5A	665574540	TGACAGGTCCGACAGGCCTANGG	cGACAGGTCgaACAGGCCgAGGG	-	4	No mutants were found.	Sanger sequencing
47	chr5B	666133618	TGACAGGTCCGACAGGCCTANGG	TGACAGGaCCcAgAaGCCTAGGG	+	4	No mutants were found.	Sanger sequencing
48	chr5D	96253036	TGACAGGTCCGACAGGCCTANGG	cGACccGTCCGcCAGGCCTAGGG	-	4	No mutants were found.	Sanger sequencing
49	chr5D	139235730	TGACAGGTCCGACAGGCCTANGG	TGAaAGcTaCGACAGcCCTAGGG	+	4	No mutants were found.	Sanger sequencing
50	chr5D	149131002	TGACAGGTCCGACAGGCCTANGG	gGACAtGTCgGACAGcCCTATGG	-	4	No mutants were found.	Sanger sequencing
51	chr5D	476296597	TGACAGGTCCGACAGGCCTANGG	gGACAGGTCgaACAGGCCaATGG	+	4	No mutants were found.	Sanger sequencing
52	chr6A	4631320	TGACAGGTCCGACAGGCCTANGG	TGACAaGTCCatCAGtCCTAAGG	-	4	No mutants were found.	Sanger sequencing
53	chr6A	24425693	TGACAGGTCCGACAGGCCTANGG	TGACAaGTgCaACAGtCCTATGG	-	4	No mutants were found.	Sanger sequencing
54	chr6A	92676102	TGACAGGTCCGACAGGCCTANGG	gGACAGGTCgaACAGGCCaATGG	+	4	No mutants were found.	Sanger sequencing
55	chr6A	169103034	TGACAGGTCCGACAGGCCTANGG	TGACAGaTgCGtCAGGCCTcAGG	+	4	No mutants were found.	Sanger sequencing
56	chr6A	278136565	TGACAGGTCCGACAGGCCTANGG	TGACAGacCCGAgcGGCCTATGG	+	4	No mutants were found.	Sanger sequencing
57	chr6A	419827595	TGACAGGTCCGACAGGCCTANGG	TGACAGGTCgaACAGGCCatAGG	+	4	No mutants were found.	Sanger sequencing
58	chr6B	22795245	TGACAGGTCCGACAGGCCTANGG	TGACAGGTgtGACAGGCCggCGG	-	4	No mutants were found.	Sanger sequencing
59	chr6B	297098727	TGACAGGTCCGACAGGCCTANGG	gGACAGGcCCGAgAGGCCTgGGG	-	4	No mutants were found.	Sanger sequencing
60	chr6B	306262186	TGACAGGTCCGACAGGCCTANGG	TGAtgGGTCCGACAGGCacAAGG	-	4	No mutants were found.	Sanger sequencing
61	chr6B	317351707	TGACAGGTCCGACAGGCCTANGG	TGACAGGTggGACcGGCCaATGG	-	4	No mutants were found.	Sanger sequencing
62	chr6B	357946726	TGACAGGTCCGACAGGCCTANGG	TGAtAaGTtCGACAGtCCTAAGG	-	4	No mutants were found.	Sanger sequencing
63	chr6D	60483554	TGACAGGTCCGACAGGCCTANGG	cGACAGGcCCGAaAGGCaTAGGG	+	4	No mutants were found.	Sanger sequencing
64	chr7A	165734615	TGACAGGTCCGACAGGCCTANGG	TGAaAGGTCCcACAtaCCTAGGG	-	4	No mutants were found.	Sanger sequencing
65	chr7A	243226718	TGACAGGTCCGACAGGCCTANGG	TGACgGaTCCGACcGGCCTgTGG	+	4	No mutants were found.	Sanger sequencing
66	chr7A	389536177	TGACAGGTCCGACAGGCCTANGG	gcAgAGGTCCcACAGGCCTAGGG	-	4	No mutants were found.	Sanger sequencing
67	chr7A	533287106	TGACAGGTCCGACAGGCCTANGG	TGACAGGTggGACAGGtCaAAGG	+	4	No mutants were found.	Sanger sequencing
68	chr7A	670396861	TGACAGGTCCGACAGGCCTANGG	TGACAGGTggGACAGGtCaACGG	+	4	No mutants were found.	Sanger sequencing
69	chr7B	56184504	TGACAGGTCCGACAGGCCTANGG	TGACAGGTCgGACcGGtCaACGG	+	4	No mutants were found.	Sanger sequencing
70	chr7B	287716269	TGACAGGTCCGACAGGCCTANGG	aGACcGGTtCGACcGGCCTATGG	+	4	No mutants were found.	Sanger sequencing
71	chr7B	344211447	TGACAGGTCCGACAGGCCTANGG	gGACAGGTCaaACAGGCCaATGG	+	4	No mutants were found.	Sanger sequencing
72	chr7B	602628791	TGACAGGTCCGACAGGCCTANGG	TGcCAGGTttGcCAGGCCTAGGG	+	4	No mutants were found.	Sanger sequencing
73	chr7B	613226900	TGACAGGTCCGACAGGCCTANGG	aGcCAGGTaCtACAGGCCTAGGG	+	4	No mutants were found.	Sanger sequencing
74	chr7B	703921571	TGACAGGTCCGACAGGCCTANGG	TGACgGGTgtGACcGGCCTAAGG	-	4	No mutants were found.	Sanger sequencing
75	chr7D	42901523	TGACAGGTCCGACAGGCCTANGG	cGACAGGTCCGgCAGtCCTtCGG	+	4	No mutants were found.	Sanger sequencing
76	chr7D	102938772	TGACAGGTCCGACAGGCCTANGG	TGACAtGggCGACAGGCCTACGG	-	3	No mutants were found.	Sanger sequencing
77	chr7D	227447384	TGACAGGTCCGACAGGCCTANGG	gGACAGacCCGAgAGGCCTATGG	+	4	No mutants were found.	Sanger sequencing
78	chr7D	343417799	TGACAGGTCCGACAGGCCTANGG	TGACAGGTggGACcGGCCaACGG	+	4	No mutants were found.	Sanger sequencing
79	chr7D	408213424	TGACAGGTCCGACAGGCCTANGG	cGACAGGgCCcACAaGCCTAGGG	+	4	No mutants were found.	Sanger sequencing
80	chrUn	93839700	TGACAGGTCCGACAGGCCTANGG	TGACAaGTgCaACAGtCCTATGG	-	4	No mutants were found.	Sanger sequencing
81	chrUn	323778732	TGACAGGTCCGACAGGCCTANGG	gGACAGGTggGACcGGCCTAGGG	+	4	No mutants were found.	Sanger sequencing
82	chrUn	385273105	TGACAGGTCCGACAGGCCTANGG	TGACAaGTggGACcGGCCTAAGG	-	4	No mutants were found.	Sanger sequencing

## Sheet: Table S3
Detailed Annotation	Distance to TSS	Nearest PromoterID	Entrez ID	Nearest Unigene						Gene Type	known-gene-annotation	Nearest Unigene5	gene function description
Intergenic	-2603	TraesCS1B02G286300.1	TraesCS1B02G286300	TraesCS1B02G286300						protein_coding	COG2124@1|root,KOG0157@2759|Eukaryota,37JKU@33090|Viridiplantae,3G8VD@35493|Streptophyta,3KYE8@4447|Liliopsida,3I33P@38820|Poales		IQ	CYP94C1	TraesCS1B02G286300	Cytochrome P450
Intergenic	-2875	TraesCS1D02G366700.1	TraesCS1D02G366700	TraesCS1D02G366700						protein_coding	COG2124@1|root,KOG0156@2759|Eukaryota,37IC2@33090|Viridiplantae,3GE7P@35493|Streptophyta,3KV4R@4447|Liliopsida,3I5BM@38820|Poales		Q	CYP84A, 93	TraesCS1D02G366700	cytochrome p450
Intergenic	4179	TraesCS2A02G376100.1	TraesCS2A02G376100	TraesCS2A02G376100						protein_coding	COG0755@1|root,2QTE6@2759|Eukaryota,37Q3M@33090|Viridiplantae,3GHFY@35493|Streptophyta,3M46V@4447|Liliopsida,3IGDI@38820|Poales		O		TraesCS2A02G376100	cytochrome c biosynthesis ccmC-like mitochondrial protein
Intergenic	-4122	TraesCS2A02G044900.1	TraesCS2A02G044900	TraesCS2A02G044900						protein_coding	COG2124@1|root,KOG0156@2759|Eukaryota,37YWE@33090|Viridiplantae,3GP7S@35493|Streptophyta,3KWCP@4447|Liliopsida,3IEDT@38820|Poales		Q	P450 98A9	TraesCS2A02G044900	cytochrome p450
protein_coding-TTS (TraesCS2A02G022800.1)	2245	TraesCS2A02G022800.2	TraesCS2A02G022800	TraesCS2A02G022800						protein_coding	COG2124@1|root,KOG0156@2759|Eukaryota,37R7V@33090|Viridiplantae,3GC05@35493|Streptophyta,3M3VN@4447|Liliopsida,3IAS2@38820|Poales		Q	CYP79	TraesCS2A02G022800	Belongs to the cytochrome P450 family
protein_coding-promoter-TSS (TraesCS2B02G593300.1)	-902	TraesCS2B02G593300.1	TraesCS2B02G593300	TraesCS2B02G593300						protein_coding	COG2124@1|root,KOG0157@2759|Eukaryota,37JT4@33090|Viridiplantae,3GD5V@35493|Streptophyta,3M1ZJ@4447|Liliopsida,3I4CG@38820|Poales		Q	CYP96	TraesCS2B02G593300	Belongs to the cytochrome P450 family
Intergenic	-4574	TraesCS2B02G033200.1	TraesCS2B02G033200	TraesCS2B02G033200						protein_coding	COG2124@1|root,KOG0156@2759|Eukaryota,37R7V@33090|Viridiplantae,3GC05@35493|Streptophyta,3M3VN@4447|Liliopsida,3IAS2@38820|Poales		Q	CYP79	TraesCS2B02G033200	Belongs to the cytochrome P450 family
Intergenic	-2893	TraesCS2B02G033000.1	TraesCS2B02G033000	TraesCS2B02G033000						protein_coding	COG2124@1|root,KOG0156@2759|Eukaryota,37R7V@33090|Viridiplantae,3GC05@35493|Streptophyta,3M3VN@4447|Liliopsida,3IAS2@38820|Poales		Q	CYP79	TraesCS2B02G033000	Belongs to the cytochrome P450 family
Intergenic	-3636	TraesCS2B02G029200.1	TraesCS2B02G029200	TraesCS2B02G029200						protein_coding	COG2124@1|root,KOG0684@2759|Eukaryota,37KTD@33090|Viridiplantae,3G9ZV@35493|Streptophyta,3KSXS@4447|Liliopsida,3IAK4@38820|Poales		Q	CYP51G1	TraesCS2B02G029200	Belongs to the cytochrome P450 family
protein_coding-promoter-TSS (TraesCS2D02G238400.1)	-817	TraesCS2D02G238400.1	TraesCS2D02G238400	TraesCS2D02G238400						protein_coding	COG2124@1|root,KOG0156@2759|Eukaryota,37QSJ@33090|Viridiplantae,3G8WW@35493|Streptophyta,3KXKG@4447|Liliopsida,3I993@38820|Poales		Q	CYP76C	TraesCS2D02G238400	Belongs to the cytochrome P450 family
Intergenic	-2715	TraesCS2D02G128200.1	TraesCS2D02G128200	TraesCS2D02G128200						protein_coding	COG2124@1|root,KOG0157@2759|Eukaryota,37IXF@33090|Viridiplantae,3G9DS@35493|Streptophyta,3M5HG@4447|Liliopsida,3I9YX@38820|Poales		Q	CYP709	TraesCS2D02G128200	Belongs to the cytochrome P450 family
Intergenic	4979	TraesCS3B02G409800.1	TraesCS3B02G409800	TraesCS3B02G409800						protein_coding	COG2124@1|root,KOG0156@2759|Eukaryota,37YZU@33090|Viridiplantae,3GVAR@35493|Streptophyta,3KPFP@4447|Liliopsida,3I612@38820|Poales		Q		TraesCS3B02G409800	Belongs to the cytochrome P450 family
protein_coding-intron (TraesCS3B02G287900.1, intron 1 of 1)	1587	TraesCS3B02G287900.1	TraesCS3B02G287900	TraesCS3B02G287900						protein_coding	COG2124@1|root,KOG0156@2759|Eukaryota,37YZU@33090|Viridiplantae,3GVAR@35493|Streptophyta,3KPFP@4447|Liliopsida,3I612@38820|Poales		Q		TraesCS3B02G287900	Belongs to the cytochrome P450 family
Intergenic	3579	TraesCS3B02G271100.1	TraesCS3B02G271100	TraesCS3B02G271100						protein_coding	28K3Y@1|root,2QSIH@2759|Eukaryota,37N86@33090|Viridiplantae,3GBHZ@35493|Streptophyta,3KWRF@4447|Liliopsida,3IFEM@38820|Poales		S		TraesCS3B02G271100	GDSL esterase lipase
Intergenic	-1206	TraesCS5A02G557200.1	TraesCS5A02G557200	TraesCS5A02G557200						protein_coding	COG2124@1|root,KOG0684@2759|Eukaryota		C		TraesCS5A02G557200	sterol 14-demethylase activity
Intergenic	-3864	TraesCS5A02G544600.1	TraesCS5A02G544600	TraesCS5A02G544600						protein_coding	COG2124@1|root,KOG0157@2759|Eukaryota,37QH6@33090|Viridiplantae,3G8D0@35493|Streptophyta,3M4H7@4447|Liliopsida		Q	CYP708	TraesCS5A02G544600	Belongs to the cytochrome P450 family
Intergenic	-1260	TraesCS5A02G137400.1	TraesCS5A02G137400	TraesCS5A02G137400						protein_coding	COG2124@1|root,KOG0157@2759|Eukaryota,37IEK@33090|Viridiplantae,3G7DA@35493|Streptophyta,3M5KT@4447|Liliopsida,3IAZZ@38820|Poales		Q	CYP94D1	TraesCS5A02G137400	Belongs to the cytochrome P450 family
protein_coding-exon (TraesCS5B02G379500.1, exon 3 of 3)	850	TraesCS5B02G379500.1	TraesCS5B02G379500	TraesCS5B02G379500						protein_coding	28K3Y@1|root,2RRQ2@2759|Eukaryota,387YJ@33090|Viridiplantae,3GW1B@35493|Streptophyta,3M30C@4447|Liliopsida,3IFGZ@38820|Poales		S		TraesCS5B02G379500	lipid catabolic process
Intergenic	-1235	TraesCSU02G129300.1	TraesCSU02G129300	TraesCSU02G129300						protein_coding	COG2124@1|root,KOG0157@2759|Eukaryota,37QH6@33090|Viridiplantae,3G8D0@35493|Streptophyta,3M4H7@4447|Liliopsida		Q	CYP708	TraesCSU02G129300	Belongs to the cytochrome P450 family
protein_coding-promoter-TSS (TraesCSU02G105000.1)	-939	TraesCSU02G105000.1	TraesCSU02G105000	TraesCSU02G105000						protein_coding	COG2124@1|root,KOG0156@2759|Eukaryota,37YZU@33090|Viridiplantae,3GVAR@35493|Streptophyta,3KPFP@4447|Liliopsida,3I612@38820|Poales		Q		TraesCSU02G105000	Belongs to the cytochrome P450 family
protein_coding-intron (TraesCS7D02G328000.1, intron 2 of 3)	1062	TraesCS7D02G328000.1	TraesCS7D02G328000	TraesCS7D02G328000						protein_coding	2BZYY@1|root,2QPYH@2759|Eukaryota,37M5T@33090|Viridiplantae,3GD9N@35493|Streptophyta,3KQQB@4447|Liliopsida,3INAA@38820|Poales		S		TraesCS7D02G328000	Polyketide cyclase / dehydrase and lipid transport
protein_coding-exon (TraesCS7D02G313600.1, exon 2 of 10)	192	TraesCS7D02G313600.1	TraesCS7D02G313600	TraesCS7D02G313600						protein_coding	KOG2288@1|root,KOG2288@2759|Eukaryota,37NNI@33090|Viridiplantae,3G9XV@35493|Streptophyta,3KX2V@4447|Liliopsida,3IAHU@38820|Poales		G		TraesCS7D02G313600	Belongs to the glycosyltransferase 31 family
protein_coding-intron (TraesCS7D02G372000.1, intron 1 of 11)	798	TraesCS7D02G372000.1	TraesCS7D02G372000	TraesCS7D02G372000						protein_coding	COG0144@1|root,KOG1122@2759|Eukaryota,37IR9@33090|Viridiplantae,3G7U6@35493|Streptophyta,3KPAD@4447|Liliopsida,3I5J5@38820|Poales		A		TraesCS7D02G372000	Belongs to the class I-like SAM-binding methyltransferase superfamily. RsmB NOP family
protein_coding-exon (TraesCS7D02G430700.1, exon 1 of 3)	571	TraesCS7D02G430700.1	TraesCS7D02G430700	TraesCS7D02G430700						protein_coding	KOG1476@1|root,KOG1476@2759|Eukaryota,37HM2@33090|Viridiplantae,3GFEI@35493|Streptophyta,3KRR5@4447|Liliopsida,3ICTS@38820|Poales		O		TraesCS7D02G430700	Involved in the synthesis of glucuronoxylan hemicellulose in secondary cell walls
protein_coding-exon (TraesCS6B02G378100.1, exon 2 of 4)	611	TraesCS6B02G378100.1	TraesCS6B02G378100	TraesCS6B02G378100						protein_coding	28IIJ@1|root,2QQVK@2759|Eukaryota,37SA4@33090|Viridiplantae,3GG4F@35493|Streptophyta,3M4DC@4447|Liliopsida,3I97Q@38820|Poales		S		TraesCS5B02G445300	Glycosyl hydrolase family 10
protein_coding-promoter-TSS (TraesCS5B02G445300.1)	-267	TraesCS5B02G445300.1	TraesCS5B02G445300	TraesCS5B02G445300						protein_coding	COG3693@1|root,2S0Y4@2759|Eukaryota,389B0@33090|Viridiplantae,3GYC9@35493|Streptophyta,3MAXR@4447|Liliopsida		G		TraesCS3B02G264200	Lipase (class 3)
Intergenic	-1529	TraesCS3B02G264200.1	TraesCS3B02G264200	TraesCS3B02G264200						protein_coding	KOG4569@1|root,KOG4569@2759|Eukaryota,37MDK@33090|Viridiplantae,3GFMI@35493|Streptophyta,3KV32@4447|Liliopsida,3I323@38820|Poales		G		TraesCS1A02G318000	Belongs to the peroxidase family. Classical plant (class III) peroxidase subfamily
Intergenic	4900	TraesCS1A02G318000.1	TraesCS1A02G318000	TraesCS1A02G318000						protein_coding	2C0PQ@1|root,2QQVF@2759|Eukaryota,37M88@33090|Viridiplantae,3GFMR@35493|Streptophyta,3KPWB@4447|Liliopsida,3I7I1@38820|Poales		C		TraesCS1A02G256100	Inosine-uridine preferring nucleoside hydrolase
protein_coding-intron (TraesCS1A02G256100.1, intron 1 of 11)	954	TraesCS1A02G256100.2	TraesCS1A02G256100	TraesCS1A02G256100						protein_coding	COG1957@1|root,KOG2938@2759|Eukaryota,37HYC@33090|Viridiplantae,3G9BH@35493|Streptophyta,3M2Q5@4447|Liliopsida,3IAJJ@38820|Poales		F		TraesCS1A02G030400	Jasmonate O-methyltransferase
Intergenic	-4143	TraesCS1A02G030400.1	TraesCS1A02G030400	TraesCS1A02G030400						protein_coding	28IIJ@1|root,2QQVK@2759|Eukaryota,37SA4@33090|Viridiplantae,3G9SP@35493|Streptophyta,3M481@4447|Liliopsida,3INAZ@38820|Poales		S		TraesCS1B02G277400	GDSL/SGNH-like Acyl-Esterase family found in Pmr5 and Cas1p
protein_coding-promoter-TSS (TraesCS1B02G277400.1)	-959	TraesCS1B02G277400.1	TraesCS1B02G277400	TraesCS1B02G277400						protein_coding	28K4X@1|root,2QSWQ@2759|Eukaryota,37JB4@33090|Viridiplantae,3GFG3@35493|Streptophyta,3KPW4@4447|Liliopsida,3I8GI@38820|Poales		S		TraesCS1B02G073700	Inosine-uridine preferring nucleoside hydrolase
Intergenic	-2453	TraesCS1B02G073700.1	TraesCS1B02G073700	TraesCS1B02G073700						protein_coding	COG1957@1|root,KOG2938@2759|Eukaryota,37HXM@33090|Viridiplantae,3GBQA@35493|Streptophyta,3KTCD@4447|Liliopsida,3IF6A@38820|Poales		F		TraesCS3B02G602500	Plant lipoxygenase may be involved in a number of diverse aspects of plant physiology including growth and development, pest resistance, and senescence or responses to wounding
protein_coding-intron (TraesCS3B02G602500.1, intron 3 of 9)	3684	TraesCS3B02G602500.1	TraesCS3B02G602500	TraesCS3B02G602500						protein_coding	28IFU@1|root,2QQSP@2759|Eukaryota,37NCX@33090|Viridiplantae,3GAA6@35493|Streptophyta,3KRT0@4447|Liliopsida,3IUF4@38820|Poales		C		TraesCS3B02G409000	UDP-glucoronosyl and UDP-glucosyl transferase
Intergenic	-3182	TraesCS3B02G409000.1	TraesCS3B02G409000	TraesCS3B02G409000						protein_coding	KOG1192@1|root,KOG1192@2759|Eukaryota,37M5H@33090|Viridiplantae,3G79K@35493|Streptophyta,3KSUQ@4447|Liliopsida,3IEKA@38820|Poales		CG		TraesCS2D02G262000	Purple acid phosphatase
Intergenic	-4682	TraesCS2D02G262000.1	TraesCS2D02G262000	TraesCS2D02G262000						protein_coding	COG1409@1|root,KOG1378@2759|Eukaryota,37SYW@33090|Viridiplantae,3G9V5@35493|Streptophyta,3KP29@4447|Liliopsida,3I31Y@38820|Poales		G		TraesCS2D02G402100	Glycosyl hydrolases family 28
Intergenic	-2254	TraesCS2D02G402100.1	TraesCS2D02G402100	TraesCS2D02G402100						protein_coding	COG5434@1|root,2QQY5@2759|Eukaryota,37QPQ@33090|Viridiplantae,3G84J@35493|Streptophyta,3M4GY@4447|Liliopsida,3I5QG@38820|Poales		G		TraesCS3B02G221700	Belongs to the small GTPase superfamily. SAR1 family
protein_coding-exon (TraesCS3B02G221700.1, exon 1 of 3)	352	TraesCS3B02G221700.1	TraesCS3B02G221700	TraesCS3B02G221700						protein_coding	KOG0077@1|root,KOG0077@2759|Eukaryota,37MJP@33090|Viridiplantae,3G7NN@35493|Streptophyta,3KYR8@4447|Liliopsida,3IC7H@38820|Poales		U		TraesCS3B02G055200	E3 ubiquitin-protein ligase that mediates ubiquitination and subsequent proteasomal degradation of target proteins. E3 ubiquitin ligases accept ubiquitin from an E2 ubiquitin- conjugating enzyme in the form of a thioester and then directly transfers the ubiquitin to targeted substrates
protein_coding-exon (TraesCS3B02G055200.1, exon 2 of 2)	942	TraesCS3B02G055200.1	TraesCS3B02G055200	TraesCS3B02G055200						protein_coding	KOG3002@1|root,KOG3002@2759|Eukaryota,384AN@33090|Viridiplantae,3GSAC@35493|Streptophyta,3M674@4447|Liliopsida,3IQM8@38820|Poales		S		TraesCS3D02G466300	Jasmonate O-methyltransferase
protein_coding-exon (TraesCS3D02G466300.1, exon 4 of 5)	1446	TraesCS3D02G466300.1	TraesCS3D02G466300	TraesCS3D02G466300						protein_coding	28IIJ@1|root,2QQVK@2759|Eukaryota,37SA4@33090|Viridiplantae,3G9SP@35493|Streptophyta,3M481@4447|Liliopsida,3INAZ@38820|Poales		S		TraesCS3D02G384100	Fructose-bisphosphate aldolase
protein_coding-exon (TraesCS3D02G384100.1, exon 2 of 2)	1358	TraesCS3D02G384100.2	TraesCS3D02G384100	TraesCS3D02G384100						protein_coding	COG3588@1|root,KOG1557@2759|Eukaryota,37KBJ@33090|Viridiplantae,3GDDU@35493|Streptophyta,3KNYS@4447|Liliopsida,3ITTT@38820|Poales		G		TraesCS3B02G053900	Phenylalanine ammonia-lyase
protein_coding-intron (TraesCS3B02G053900.1, intron 1 of 1)	768	TraesCS3B02G053900.1	TraesCS3B02G053900	TraesCS3B02G053900						protein_coding	COG2986@1|root,KOG0222@2759|Eukaryota,37M4G@33090|Viridiplantae,3G9T5@35493|Streptophyta,3KMZB@4447|Liliopsida,3ICFE@38820|Poales		Q		TraesCS3B02G027800	Phenylalanine ammonia-lyase
Intergenic	-1678	TraesCS3B02G027800.1	TraesCS3B02G027800	TraesCS3B02G027800						protein_coding	COG2986@1|root,KOG0222@2759|Eukaryota,37M4G@33090|Viridiplantae,3G9T5@35493|Streptophyta,3KMZB@4447|Liliopsida,3ICFE@38820|Poales		Q		TraesCS3D02G137300	Enoyl-CoA hydratase/isomerase
Intergenic	3811	TraesCS3D02G137300.1	TraesCS3D02G137300	TraesCS3D02G137300						protein_coding	28JND@1|root,2QS1J@2759|Eukaryota,38AB4@33090|Viridiplantae,3GYDA@35493|Streptophyta,3KRZN@4447|Liliopsida,3I52F@38820|Poales		I		TraesCS4A02G338100	Pectinesterase
Intergenic	1623	TraesCS4B02G234100.1	TraesCS4B02G234100	TraesCS4B02G234100						protein_coding	COG2124@1|root,KOG0157@2759|Eukaryota,37QAN@33090|Viridiplantae,3GFY6@35493|Streptophyta,3KW0I@4447|Liliopsida,3IAH5@38820|Poales		IQ	Cytochrome P450	TraesCS4B02G234100	Belongs to the cytochrome P450 family
Intergenic	3734	TraesCS4A02G338100.1	TraesCS4A02G338100	TraesCS4A02G338100						protein_coding	COG4677@1|root,2QUTX@2759|Eukaryota,37NG6@33090|Viridiplantae,3GBDI@35493|Streptophyta,3KN42@4447|Liliopsida,3IE2I@38820|Poales		G		TraesCS2D02G137600	GDSL-like Lipase/Acylhydrolase
protein_coding-promoter-TSS (TraesCS2D02G137600.1)	-642	TraesCS2D02G137600.1	TraesCS2D02G137600	TraesCS2D02G137600						protein_coding	28K72@1|root,2QU5U@2759|Eukaryota,37PRP@33090|Viridiplantae,3GXA6@35493|Streptophyta,3MBAI@4447|Liliopsida,3IUWD@38820|Poales		S		TraesCS2D02G136600	Belongs to the CTL (choline transporter-like) family
Intergenic	-1757	TraesCS2D02G136600.1	TraesCS2D02G136600	TraesCS2D02G136600						protein_coding	KOG1362@1|root,KOG1362@2759|Eukaryota,37KTX@33090|Viridiplantae,3GGH5@35493|Streptophyta,3KWV5@4447|Liliopsida,3I7H9@38820|Poales		I		TraesCS2D02G135400	Belongs to the beta-ketoacyl-ACP synthases family
protein_coding-intron (TraesCS2D02G135400.1, intron 1 of 5)	3427	TraesCS2D02G135400.1	TraesCS2D02G135400	TraesCS2D02G135400						protein_coding	COG0304@1|root,KOG1394@2759|Eukaryota,37JJ8@33090|Viridiplantae,3GEQX@35493|Streptophyta,3KNWJ@4447|Liliopsida,3I2E5@38820|Poales		I		TraesCS2D02G066100	Catalyzes the rate-limiting step of the oxidative pentose-phosphate pathway, which represents a route for the dissimilation of carbohydrates besides glycolysis
protein_coding-TTS (TraesCS2D02G066200.1)	-1834	TraesCS2D02G066100.1	TraesCS2D02G066100	TraesCS2D02G066100						protein_coding	COG0364@1|root,KOG0563@2759|Eukaryota,37KIB@33090|Viridiplantae,3GBSZ@35493|Streptophyta,3KKXJ@4447|Liliopsida,3I337@38820|Poales		G		TraesCS2D02G042300	Catalyzes the formation of S-adenosylmethionine from methionine and ATP
protein_coding-exon (TraesCS2D02G042300.1, exon 1 of 1)	933	TraesCS2D02G042300.1	TraesCS2D02G042300	TraesCS2D02G042300						protein_coding	COG0192@1|root,KOG1506@2759|Eukaryota,37J2J@33090|Viridiplantae,3GE15@35493|Streptophyta,3M2VX@4447|Liliopsida,3I8Y3@38820|Poales		H		TraesCS2D02G030600	Belongs to the chalcone stilbene synthases family
Intergenic	4684	TraesCS2D02G030600.1	TraesCS2D02G030600	TraesCS2D02G030600						protein_coding	COG3424@1|root,2QRSY@2759|Eukaryota,37MT6@33090|Viridiplantae,3G7AK@35493|Streptophyta,3M3CV@4447|Liliopsida,3IGDH@38820|Poales		I		TraesCS2D02G015900	alpha/beta hydrolase fold
Intergenic	2682	TraesCS2D02G015900.1	TraesCS2D02G015900	TraesCS2D02G015900						protein_coding	COG0657@1|root,KOG1515@2759|Eukaryota,37R02@33090|Viridiplantae,3G9R7@35493|Streptophyta,3M4IB@4447|Liliopsida,3IMYR@38820|Poales		V		TraesCS2D02G012100	Flavin-containing monooxygenase
protein_coding-exon (TraesCS2D02G012100.1, exon 1 of 1)	314	TraesCS2D02G012100.1	TraesCS2D02G012100	TraesCS2D02G012100						protein_coding	COG2072@1|root,KOG1399@2759|Eukaryota,37NQK@33090|Viridiplantae,3GGVD@35493|Streptophyta,3KUDI@4447|Liliopsida,3IEDP@38820|Poales		Q		TraesCS2D02G008200	ATP synthase E chain
protein_coding-TTS (TraesCS2D02G008200.1)	3042	TraesCS2D02G008200.1	TraesCS2D02G008200	TraesCS2D02G008200						protein_coding	2C24G@1|root,2S703@2759|Eukaryota,37WVP@33090|Viridiplantae,3GKZX@35493|Streptophyta,3M1P5@4447|Liliopsida,3IJUS@38820|Poales		S

## Sheet: Table S4
GID	baseMean	log2FoldChange	lfcSE	stat	pvalue	padj	Description	KEGG_Pathway	PFAMs	Protein names	Gene Ontology (biological process)	Gene Ontology (GO)	Gene Ontology IDs	Gene Ontology (cellular component)	Gene Ontology (molecular function)
TraesCS1A02G000100	17.3893	-0.847934	0.824081	-1.02895	0.303505	0.978097	-	-	-	Uncharacterized protein
TraesCS1A02G000200	465.852	-0.136068	0.123807	-1.09904	0.271751	0.965206	-	-	-	Uncharacterized protein
TraesCS1A02G000300	661.6	-0.102757	0.136381	-0.753451	0.451179	1	-	-	-	Uncharacterized protein
TraesCS1A02G000400	7086.34	-0.232002	0.151272	-1.53367	0.12511	0.862748	-	-	-	Uncharacterized protein
TraesCS1A02G000600	0.59148	1.49755	2.46314	0.607985	0.543197	NA	-	-	-	Uncharacterized protein
TraesCS1A02G000700	48.2249	-0.505398	0.402679	-1.25509	0.209447	0.933873	Component of the MICOS complex, a large protein complex of the mitochondrial inner membrane that plays crucial roles in the maintenance of crista junctions, inner membrane architecture, and formation of contact sites to the outer membrane	-	-	Uncharacterized protein	regulation of cellular respiration [GO:0043457]	regulation of cellular respiration [GO:0043457]	GO:0043457
TraesCS1A02G000800	1.00138	-1.01243	1.94792	-0.519751	0.603237	NA	mitotic sister chromatid biorientation	-	-	Uncharacterized protein	regulation of cellular respiration [GO:0043457]	regulation of cellular respiration [GO:0043457]	GO:0043457
TraesCS1A02G000900	10673.7	-0.207408	0.137885	-1.50421	0.132527	0.872181	-	-	-	Uncharacterized protein
TraesCS1A02G001000	23.0311	-0.105288	0.376577	-0.279591	0.779791	1	-	-	-	Uncharacterized protein
TraesCS1A02G001100	398.155	-0.158207	0.155305	-1.01868	0.308354	0.980148	-	-	-	Uncharacterized protein
TraesCS1A02G001200	0.0792918	-0.946941	4.40746	-0.214849	0.829885	NA	-	-	-	Uncharacterized protein
TraesCS1A02G001400	3059.38	-0.110311	0.132604	-0.831879	0.405477	1	-	-	-	Uncharacterized protein
TraesCS1A02G001500	1371.81	-0.122388	0.157651	-0.776321	0.43756	1	mitotic sister chromatid biorientation	-	-	Uncharacterized protein	regulation of cellular respiration [GO:0043457]	regulation of cellular respiration [GO:0043457]	GO:0043457
TraesCS1A02G001600	0	NA	NA	NA	NA	NA	-	-	-	Uncharacterized protein
TraesCS1A02G001700	1.10285	0.0145371	1.57846	0.00920966	0.992652	NA	-	-	-	Uncharacterized protein
TraesCS1A02G001800	151.168	0.171725	0.332136	0.517031	0.605135	1	Ribosomal L28 family	ko03010,map03010	Ribosomal_L28	Uncharacterized protein	translation [GO:0006412]	mitochondrial large ribosomal subunit [GO:0005762]; structural constituent of ribosome [GO:0003735]; translation [GO:0006412]	GO:0003735; GO:0005762; GO:0006412	mitochondrial large ribosomal subunit [GO:0005762]	structural constituent of ribosome [GO:0003735]
TraesCS1A02G001900	47.5894	0.131329	0.876104	0.149902	0.880842	1	Peroxisomal membrane anchor protein (Pex14p) conserved region	ko04146,map04146	Pex14_N	Peroxisomal membrane protein PEX14 (Peroxin-14)	protein import into peroxisome matrix, docking [GO:0016560]	integral component of membrane [GO:0016021]; peroxisomal membrane [GO:0005778]; protein import into peroxisome matrix, docking [GO:0016560]	GO:0005778; GO:0016021; GO:0016560	integral component of membrane [GO:0016021]; peroxisomal membrane [GO:0005778]
TraesCS1A02G002000	275.522	0.16403	0.218718	0.74996	0.453279	1	RING-type zinc-finger	-	zf-RING_2	RING-type domain-containing protein	cellular macromolecule metabolic process [GO:0044260]; sugar mediated signaling pathway [GO:0010182]	integral component of membrane [GO:0016021]; ubiquitin-protein transferase activity [GO:0004842]; cellular macromolecule metabolic process [GO:0044260]; sugar mediated signaling pathway [GO:0010182]	GO:0004842; GO:0010182; GO:0016021; GO:0044260	integral component of membrane [GO:0016021]	ubiquitin-protein transferase activity [GO:0004842]
TraesCS1A02G002100	260.725	-0.100508	0.231627	-0.43392	0.664346	1	isoform X1	-	-	Uncharacterized protein
TraesCS1A02G002200	1788.83	0.138393	0.111403	1.24227	0.214139	0.937509	At4g28440-like	ko03030,ko03420,ko03430,ko03440,ko03460,map03030,map03420,map03430,map03440,map03460	-	Uncharacterized protein
TraesCS1A02G002300	73.784	-0.0476867	0.242214	-0.196878	0.843923	1	protein At4g37920, chloroplastic-like	-	-	Uncharacterized protein
TraesCS1A02G002400	4.32885	-0.221922	1.35391	-0.163912	0.8698	1	Belongs to the cytochrome P450 family	ko00908,ko01100,ko01110,map00908,map01100,map01110	p450	Uncharacterized protein		integral component of membrane [GO:0016021]; heme binding [GO:0020037]; iron ion binding [GO:0005506]; monooxygenase activity [GO:0004497]; oxidoreductase activity, acting on paired donors, with incorporation or reduction of molecular oxygen [GO:0016705]	GO:0004497; GO:0005506; GO:0016021; GO:0016705; GO:0020037	integral component of membrane [GO:0016021]	heme binding [GO:0020037]; iron ion binding [GO:0005506]; monooxygenase activity [GO:0004497]; oxidoreductase activity, acting on paired donors, with incorporation or reduction of molecular oxygen [GO:0016705]
TraesCS1A02G002500	2212.44	-0.0257566	0.138515	-0.185949	0.852485	1	Belongs to the cation transport ATPase (P-type) (TC 3.A.3) family. Type IV subfamily	-	Cation_ATPase,E1-E2_ATPase,PhoLip_ATPase_C,PhoLip_ATPase_N	Phospholipid-transporting ATPase (EC 7.6.2.1)	phospholipid translocation [GO:0045332]	integral component of membrane [GO:0016021]; plasma membrane [GO:0005886]; ATP binding [GO:0005524]; ATP hydrolysis activity [GO:0016887]; ATPase-coupled intramembrane lipid transporter activity [GO:0140326]; magnesium ion binding [GO:0000287]; phospholipid translocation [GO:0045332]	GO:0000287; GO:0005524; GO:0005886; GO:0016021; GO:0016887; GO:0045332; GO:0140326	integral component of membrane [GO:0016021]; plasma membrane [GO:0005886]	ATP binding [GO:0005524]; ATP hydrolysis activity [GO:0016887]; ATPase-coupled intramembrane lipid transporter activity [GO:0140326]; magnesium ion binding [GO:0000287]
TraesCS1A02G002700	2156.96	0.00471762	0.143355	0.0329087	0.973747	1	Histone deacetylase (HDAC) interacting	ko04139,ko04919,ko05016,ko05202,map04139,map04919,map05016,map05202	PAH,Sin3_corepress,Sin3a_C	HDAC_interact domain-containing protein		nucleus [GO:0005634]; transcription corepressor activity [GO:0003714]	GO:0003714; GO:0005634	nucleus [GO:0005634]	transcription corepressor activity [GO:0003714]
TraesCS1A02G002900	0	NA	NA	NA	NA	NA	belongs to the protein kinase superfamily	-	Pkinase,Stress-antifung	Protein kinase domain-containing protein	protein phosphorylation [GO:0006468]	ATP binding [GO:0005524]; protein serine/threonine kinase activity [GO:0004674]; protein phosphorylation [GO:0006468]	GO:0004674; GO:0005524; GO:0006468		ATP binding [GO:0005524]; protein serine/threonine kinase activity [GO:0004674]
TraesCS1A02G003000	0.564096	-2.8291	4.30857	-0.656622	0.511424	NA	ADP binding	ko04010,ko04064,ko04144,ko04620,ko04621,ko04624,ko04722,ko05133,ko05140,ko05142,ko05145,ko05152,ko05162,ko05164,map04010,map04064,map04144,map04620,map04621,map04624,map04722,map05133,map05140,map05142,map05145,map05152,map05162,map05164	NB-ARC,Pkinase	Uncharacterized protein	defense response [GO:0006952]	defense response [GO:0006952]	GO:0006952
TraesCS1A02G003100	166.819	-0.0375482	0.188595	-0.199095	0.842189	1	NB-ARC domain	-	NB-ARC	Uncharacterized protein	defense response [GO:0006952]; response to other organism [GO:0051707]	ADP binding [GO:0043531]; defense response [GO:0006952]; response to other organism [GO:0051707]	GO:0006952; GO:0043531; GO:0051707		ADP binding [GO:0043531]
TraesCS1A02G003200	165.84	-0.217054	0.243786	-0.890349	0.373279	0.997567	GTP-binding protein that may be involved in cell development	-	RHD3	GB1/RHD3-type G domain-containing protein	endoplasmic reticulum membrane fusion [GO:0016320]	endoplasmic reticulum [GO:0005783]; GTP binding [GO:0005525]; GTPase activity [GO:0003924]; endoplasmic reticulum membrane fusion [GO:0016320]	GO:0003924; GO:0005525; GO:0005783; GO:0016320	endoplasmic reticulum [GO:0005783]	GTP binding [GO:0005525]; GTPase activity [GO:0003924]
TraesCS1A02G003300	544.492	-0.0444568	0.126311	-0.351963	0.724866	1	GTP-binding protein that may be involved in cell development	-	RHD3	Uncharacterized protein	endoplasmic reticulum membrane fusion [GO:0016320]	endoplasmic reticulum [GO:0005783]; GTPase activity [GO:0003924]; endoplasmic reticulum membrane fusion [GO:0016320]	GO:0003924; GO:0005783; GO:0016320	endoplasmic reticulum [GO:0005783]	GTPase activity [GO:0003924]
TraesCS1A02G003400	5.53845	0.454434	0.771783	0.58881	0.555988	1	Transferase family	-	Transferase	Uncharacterized protein		N-acyltransferase activity [GO:0016410]	GO:0016410		N-acyltransferase activity [GO:0016410]
TraesCS1A02G003500	0.886011	1.00165	4.23992	0.236242	0.813245	NA	-	-	-	Uncharacterized protein
TraesCS1A02G003700	1.78572	-2.26933	2.58379	-0.878296	0.379783	NA	protein At2g27730, mitochondrial-like	-	IATP	Uncharacterized protein	negative regulation of ATP-dependent activity [GO:0032780]	mitochondrial respiratory chain complex I [GO:0005747]; ATPase inhibitor activity [GO:0042030]; negative regulation of ATP-dependent activity [GO:0032780]	GO:0005747; GO:0032780; GO:0042030	mitochondrial respiratory chain complex I [GO:0005747]	ATPase inhibitor activity [GO:0042030]
TraesCS1A02G003800	149.844	0.0947419	0.193922	0.488556	0.625156	1	Domain associated at C-terminal with AAA	ko00860,ko01100,ko01110,map00860,map01100,map01110	AAA,AAA_assoc	AAA domain-containing protein	response to stress [GO:0006950]	integral component of membrane [GO:0016021]; ATP binding [GO:0005524]; ATP hydrolysis activity [GO:0016887]; response to stress [GO:0006950]	GO:0005524; GO:0006950; GO:0016021; GO:0016887	integral component of membrane [GO:0016021]	ATP binding [GO:0005524]; ATP hydrolysis activity [GO:0016887]
TraesCS1A02G004000	0	NA	NA	NA	NA	NA	NB-ARC domain	-	NB-ARC	NB-ARC domain-containing protein	defense response [GO:0006952]	ADP binding [GO:0043531]; defense response [GO:0006952]	GO:0006952; GO:0043531		ADP binding [GO:0043531]
TraesCS1A02G004100	0	NA	NA	NA	NA	NA	disease resistance protein	-	NB-ARC	Uncharacterized protein	defense response [GO:0006952]; response to other organism [GO:0051707]	ADP binding [GO:0043531]; defense response [GO:0006952]; response to other organism [GO:0051707]	GO:0006952; GO:0043531; GO:0051707		ADP binding [GO:0043531]
TraesCS1A02G004126	6.26351	-0.403498	1.00119	-0.40302	0.686934	1	#N/A	#N/A	#N/A	NB-ARC domain-containing protein	defense response [GO:0006952]	ADP binding [GO:0043531]; defense response [GO:0006952]	GO:0006952; GO:0043531		ADP binding [GO:0043531]
TraesCS1A02G004200	205.337	-0.0273733	0.16181	-0.169169	0.865664	1	5'-AMP-activated protein kinase beta subunit, interaction domain	ko04068,ko04152,ko04211,ko04213,ko04371,ko04530,ko04710,ko04714,ko04910,ko04920,ko04921,ko04922,ko04931,ko04932,ko05410,map04068,map04152,map04211,map04213,map04371,map04530,map04710,map04714,map04910,map04920,map04921,map04922,map04931,map04932,map05410	AMPKBI	AMPKBI domain-containing protein	cellular response to nitrogen levels [GO:0043562]; response to sucrose [GO:0009744]	cytoplasm [GO:0005737]; cellular response to nitrogen levels [GO:0043562]; response to sucrose [GO:0009744]	GO:0005737; GO:0009744; GO:0043562	cytoplasm [GO:0005737]
TraesCS1A02G004400	0.511942	3.53092	4.28587	0.823852	0.410024	NA	SAWADEE domain	-	Homeobox,SAWADEE	Homeobox domain-containing protein		nucleus [GO:0005634]; chromatin binding [GO:0003682]; DNA binding [GO:0003677]	GO:0003677; GO:0003682; GO:0005634	nucleus [GO:0005634]	chromatin binding [GO:0003682]; DNA binding [GO:0003677]
TraesCS1A02G004500	0.292493	2.73538	4.31413	0.634052	0.526047	NA	SAWADEE domain	-	Homeobox,SAWADEE	Homeobox domain-containing protein		nucleus [GO:0005634]; chromatin binding [GO:0003682]; DNA binding [GO:0003677]	GO:0003677; GO:0003682; GO:0005634	nucleus [GO:0005634]	chromatin binding [GO:0003682]; DNA binding [GO:0003677]
TraesCS1A02G004800	118.247	0.228436	0.328908	0.694528	0.487351	1	Wall-associated receptor kinase	-	EGF_CA,GUB_WAK_bind,Pkinase,Pkinase_Tyr	Uncharacterized protein	cell surface receptor signaling pathway [GO:0007166]; protein phosphorylation [GO:0006468]	integral component of membrane [GO:0016021]; plasma membrane [GO:0005886]; ATP binding [GO:0005524]; calcium ion binding [GO:0005509]; polysaccharide binding [GO:0030247]; protein kinase activity [GO:0004672]; cell surface receptor signaling pathway [GO:0007166]; protein phosphorylation [GO:0006468]	GO:0004672; GO:0005509; GO:0005524; GO:0005886; GO:0006468; GO:0007166; GO:0016021; GO:0030247	integral component of membrane [GO:0016021]; plasma membrane [GO:0005886]	ATP binding [GO:0005524]; calcium ion binding [GO:0005509]; polysaccharide binding [GO:0030247]; protein kinase activity [GO:0004672]
TraesCS1A02G004900	0	NA	NA	NA	NA	NA	F-box LRR-repeat protein	ko04014,map04014	F-box,LRR_6	Uncharacterized protein	SCF-dependent proteasomal ubiquitin-dependent protein catabolic process [GO:0031146]	SCF ubiquitin ligase complex [GO:0019005]; SCF-dependent proteasomal ubiquitin-dependent protein catabolic process [GO:0031146]	GO:0019005; GO:0031146	SCF ubiquitin ligase complex [GO:0019005]
TraesCS1A02G005100	8.82589	-1.38987	1.9216	-0.723287	0.469503	1	Belongs to the SNF7 family	ko04144,ko04217,map04144,map04217	Snf7	Uncharacterized protein	late endosome to vacuole transport via multivesicular body sorting pathway [GO:0032511]; vesicle budding from membrane [GO:0006900]	multivesicular body [GO:0005771]; late endosome to vacuole transport via multivesicular body sorting pathway [GO:0032511]; vesicle budding from membrane [GO:0006900]	GO:0005771; GO:0006900; GO:0032511	multivesicular body [GO:0005771]
TraesCS1A02G005200	0.569836	-3.18314	4.29528	-0.741079	0.458645	NA	LRR receptor-like serine threonine-protein kinase	ko04010,ko04064,ko04620,ko04621,ko04624,ko04722,ko05133,ko05140,ko05142,ko05145,ko05152,ko05162,ko05164,map04010,map04064,map04620,map04621,map04624,map04722,map05133,map05140,map05142,map05145,map05152,map05162,map05164	LRRNT_2,LRR_1,LRR_4,LRR_8,Pkinase,Pkinase_Tyr	Protein kinase domain-containing protein	protein phosphorylation [GO:0006468]	integral component of membrane [GO:0016021]; ATP binding [GO:0005524]; protein kinase activity [GO:0004672]; protein phosphorylation [GO:0006468]	GO:0004672; GO:0005524; GO:0006468; GO:0016021	integral component of membrane [GO:0016021]	ATP binding [GO:0005524]; protein kinase activity [GO:0004672]
TraesCS1A02G005315	0.151081	0	4.40746	0	1	NA	#N/A	#N/A	#N/A	#N/A	#N/A	#N/A	#N/A	#N/A	#N/A
TraesCS1A02G005400	59.0987	-0.294126	0.392534	-0.749301	0.453676	1	Exonuclease	-	RNase_T	Exonuclease domain-containing protein		3'-5' exonuclease activity [GO:0008408]; nucleic acid binding [GO:0003676]	GO:0003676; GO:0008408		3'-5' exonuclease activity [GO:0008408]; nucleic acid binding [GO:0003676]
TraesCS1A02G005500	99.751	-0.38353	0.24832	-1.5445	0.122467	0.860071	-	-	-	Uncharacterized protein
TraesCS1A02G005600	61.5902	-1.51512	1.58043	-0.958675	0.337722	0.989368	TAF6 C-terminal HEAT repeat domain	ko03022,ko05168,map03022,map05168	TAF,TAF6_C	TAF domain-containing protein	transcription initiation from RNA polymerase II promoter [GO:0006367]	SAGA complex [GO:0000124]; SLIK (SAGA-like) complex [GO:0046695]; transcription factor TFIID complex [GO:0005669]; protein heterodimerization activity [GO:0046982]; RNA polymerase II general transcription initiation factor activity [GO:0016251]; transcription initiation from RNA polymerase II promoter [GO:0006367]	GO:0000124; GO:0005669; GO:0006367; GO:0016251; GO:0046695; GO:0046982	SAGA complex [GO:0000124]; SLIK (SAGA-like) complex [GO:0046695]; transcription factor TFIID complex [GO:0005669]	protein heterodimerization activity [GO:0046982]; RNA polymerase II general transcription initiation factor activity [GO:0016251]
TraesCS1A02G005700	1542.81	-0.0213403	0.158617	-0.134539	0.892976	1	SAD/SRA domain	-	SAD_SRA,zf-C3HC4,zf-C3HC4_3,zf-RING_UBOX	RING-type E3 ubiquitin transferase (EC 2.3.2.27)	chromatin organization [GO:0006325]; maintenance of DNA methylation [GO:0010216]; protein ubiquitination [GO:0016567]	nucleus [GO:0005634]; DNA binding [GO:0003677]; metal ion binding [GO:0046872]; ubiquitin protein ligase activity [GO:0061630]; chromatin organization [GO:0006325]; maintenance of DNA methylation [GO:0010216]; protein ubiquitination [GO:0016567]	GO:0003677; GO:0005634; GO:0006325; GO:0010216; GO:0016567; GO:0046872; GO:0061630	nucleus [GO:0005634]	DNA binding [GO:0003677]; metal ion binding [GO:0046872]; ubiquitin protein ligase activity [GO:0061630]
TraesCS1A02G005800	815.503	-0.0305316	0.154719	-0.197336	0.843565	1	RNA recognition motif 2	-	RRM_1,RRM_2	Uncharacterized protein		RNA binding [GO:0003723]	GO:0003723		RNA binding [GO:0003723]
TraesCS1A02G005900	205.804	-0.00165304	0.161417	-0.0102408	0.991829	1	Belongs to the SNF7 family	ko04144,ko04217,map04144,map04217	Snf7	Uncharacterized protein	late endosome to vacuole transport via multivesicular body sorting pathway [GO:0032511]; vesicle budding from membrane [GO:0006900]	multivesicular body [GO:0005771]; late endosome to vacuole transport via multivesicular body sorting pathway [GO:0032511]; vesicle budding from membrane [GO:0006900]	GO:0005771; GO:0006900; GO:0032511	multivesicular body [GO:0005771]
TraesCS1A02G006000	23.8113	-0.682798	0.629865	-1.08404	0.278347	0.967909	LRR receptor-like serine threonine-protein kinase	ko04010,ko04064,ko04620,ko04621,ko04624,ko04722,ko05133,ko05140,ko05142,ko05145,ko05152,ko05162,ko05164,map04010,map04064,map04620,map04621,map04624,map04722,map05133,map05140,map05142,map05145,map05152,map05162,map05164	LRRNT_2,LRR_1,LRR_4,LRR_8,Pkinase,Pkinase_Tyr	Protein kinase domain-containing protein	protein phosphorylation [GO:0006468]	integral component of membrane [GO:0016021]; plasma membrane [GO:0005886]; ATP binding [GO:0005524]; protein kinase activity [GO:0004672]; protein phosphorylation [GO:0006468]	GO:0004672; GO:0005524; GO:0005886; GO:0006468; GO:0016021	integral component of membrane [GO:0016021]; plasma membrane [GO:0005886]	ATP binding [GO:0005524]; protein kinase activity [GO:0004672]
TraesCS1A02G006200	0	NA	NA	NA	NA	NA	Leucine Rich Repeat	-	LRRNT_2,LRR_1,LRR_4,LRR_8,Pkinase,Pkinase_Tyr	Protein kinase domain-containing protein	protein phosphorylation [GO:0006468]	integral component of membrane [GO:0016021]; ATP binding [GO:0005524]; protein kinase activity [GO:0004672]; protein phosphorylation [GO:0006468]	GO:0004672; GO:0005524; GO:0006468; GO:0016021	integral component of membrane [GO:0016021]	ATP binding [GO:0005524]; protein kinase activity [GO:0004672]
TraesCS1A02G006300	2.34046	-1.60238	1.5958	-1.00413	0.315318	0.982069	Leucine Rich Repeat	-	LRRNT_2,LRR_1,LRR_4,LRR_8,Pkinase,Pkinase_Tyr	Protein kinase domain-containing protein	protein phosphorylation [GO:0006468]	integral component of membrane [GO:0016021]; ATP binding [GO:0005524]; protein kinase activity [GO:0004672]; protein phosphorylation [GO:0006468]	GO:0004672; GO:0005524; GO:0006468; GO:0016021	integral component of membrane [GO:0016021]	ATP binding [GO:0005524]; protein kinase activity [GO:0004672]
TraesCS1A02G006500	0.309665	-1.8299	4.36906	-0.418832	0.675339	NA	LRR receptor-like serine threonine-protein kinase	-	LRRNT_2,LRR_1,LRR_4,LRR_8,Pkinase,Pkinase_Tyr	Protein kinase domain-containing protein	protein phosphorylation [GO:0006468]	integral component of membrane [GO:0016021]; ATP binding [GO:0005524]; protein kinase activity [GO:0004672]; protein phosphorylation [GO:0006468]	GO:0004672; GO:0005524; GO:0006468; GO:0016021	integral component of membrane [GO:0016021]	ATP binding [GO:0005524]; protein kinase activity [GO:0004672]
TraesCS1A02G006800	0.798187	-3.11948	4.29743	-0.725893	0.467904	NA	Leucine Rich Repeat	-	LRRNT_2,LRR_1,LRR_4,LRR_8,Pkinase,Pkinase_Tyr	Protein kinase domain-containing protein	protein phosphorylation [GO:0006468]	integral component of membrane [GO:0016021]; ATP binding [GO:0005524]; protein kinase activity [GO:0004672]; protein phosphorylation [GO:0006468]	GO:0004672; GO:0005524; GO:0006468; GO:0016021	integral component of membrane [GO:0016021]	ATP binding [GO:0005524]; protein kinase activity [GO:0004672]
TraesCS1A02G006900	0.146246	1.74338	4.37933	0.398093	0.690562	NA	Leucine Rich Repeat	-	LRRNT_2,LRR_1,LRR_4,LRR_8,Pkinase,Pkinase_Tyr	Protein kinase domain-containing protein	hormone-mediated signaling pathway [GO:0009755]; protein phosphorylation [GO:0006468]	integral component of membrane [GO:0016021]; plasma membrane [GO:0005886]; ATP binding [GO:0005524]; protein kinase activity [GO:0004672]; hormone-mediated signaling pathway [GO:0009755]; protein phosphorylation [GO:0006468]	GO:0004672; GO:0005524; GO:0005886; GO:0006468; GO:0009755; GO:0016021	integral component of membrane [GO:0016021]; plasma membrane [GO:0005886]	ATP binding [GO:0005524]; protein kinase activity [GO:0004672]
TraesCS1A02G007000	0	NA	NA	NA	NA	NA	LRR receptor-like serine threonine-protein kinase	ko04010,ko04064,ko04620,ko04621,ko04624,ko04722,ko05133,ko05140,ko05142,ko05145,ko05152,ko05162,ko05164,map04010,map04064,map04620,map04621,map04624,map04722,map05133,map05140,map05142,map05145,map05152,map05162,map05164	LRRNT_2,LRR_1,LRR_4,LRR_6,LRR_8,Pkinase,Pkinase_Tyr	Protein kinase domain-containing protein	hormone-mediated signaling pathway [GO:0009755]; protein phosphorylation [GO:0006468]	integral component of membrane [GO:0016021]; plasma membrane [GO:0005886]; ATP binding [GO:0005524]; protein kinase activity [GO:0004672]; hormone-mediated signaling pathway [GO:0009755]; protein phosphorylation [GO:0006468]	GO:0004672; GO:0005524; GO:0005886; GO:0006468; GO:0009755; GO:0016021	integral component of membrane [GO:0016021]; plasma membrane [GO:0005886]	ATP binding [GO:0005524]; protein kinase activity [GO:0004672]
TraesCS1A02G007100	0	NA	NA	NA	NA	NA	LRR receptor-like serine threonine-protein kinase	-	LRRNT_2,LRR_1,LRR_4,LRR_8,Pkinase,Pkinase_Tyr	Protein kinase domain-containing protein	hormone-mediated signaling pathway [GO:0009755]; protein phosphorylation [GO:0006468]	integral component of membrane [GO:0016021]; plasma membrane [GO:0005886]; ATP binding [GO:0005524]; protein kinase activity [GO:0004672]; hormone-mediated signaling pathway [GO:0009755]; protein phosphorylation [GO:0006468]	GO:0004672; GO:0005524; GO:0005886; GO:0006468; GO:0009755; GO:0016021	integral component of membrane [GO:0016021]; plasma membrane [GO:0005886]	ATP binding [GO:0005524]; protein kinase activity [GO:0004672]
TraesCS1A02G007344	0.0823096	0	4.40746	0	1	NA	#N/A	#N/A	#N/A	#N/A	#N/A	#N/A	#N/A	#N/A	#N/A
TraesCS1A02G007500	698.856	0.033087	0.112627	0.293776	0.768929	1	PPIases accelerate the folding of proteins. It catalyzes the cis-trans isomerization of proline imidic peptide bonds in oligopeptides	-	Pro_isomerase	Peptidyl-prolyl cis-trans isomerase (PPIase) (EC 5.2.1.8)	protein folding [GO:0006457]; protein peptidyl-prolyl isomerization [GO:0000413]	cytoplasm [GO:0005737]; cyclosporin A binding [GO:0016018]; peptidyl-prolyl cis-trans isomerase activity [GO:0003755]; protein folding [GO:0006457]; protein peptidyl-prolyl isomerization [GO:0000413]	GO:0000413; GO:0003755; GO:0005737; GO:0006457; GO:0016018	cytoplasm [GO:0005737]	cyclosporin A binding [GO:0016018]; peptidyl-prolyl cis-trans isomerase activity [GO:0003755]
TraesCS1A02G007800	0	NA	NA	NA	NA	NA	Protein of unknown function (DUF3339)	-	DUF3339	Uncharacterized protein		integral component of membrane [GO:0016021]	GO:0016021	integral component of membrane [GO:0016021]
TraesCS1A02G007900	138.355	-0.132218	0.21112	-0.626267	0.53114	1	Protein of unknown function (DUF3339)	-	DUF3339	Uncharacterized protein		integral component of membrane [GO:0016021]	GO:0016021	integral component of membrane [GO:0016021]
TraesCS1A02G008100	231.724	-0.146391	0.154587	-0.946986	0.343646	0.991356	disease resistance protein	-	NB-ARC	Powdery mildew resistance protein PM3CS	defense response [GO:0006952]; response to other organism [GO:0051707]	ADP binding [GO:0043531]; defense response [GO:0006952]; response to other organism [GO:0051707]	GO:0006952; GO:0043531; GO:0051707		ADP binding [GO:0043531]
TraesCS1A02G008200	2.44298	-0.510907	1.38098	-0.369959	0.711413	1	-	-	-	#N/A	#N/A	#N/A	#N/A	#N/A	#N/A
TraesCS1A02G008300	0.968697	-0.869811	3.10212	-0.280393	0.779176	NA	disease resistance protein	-	NB-ARC	Uncharacterized protein	defense response [GO:0006952]; response to other organism [GO:0051707]	ADP binding [GO:0043531]; defense response [GO:0006952]; response to other organism [GO:0051707]	GO:0006952; GO:0043531; GO:0051707		ADP binding [GO:0043531]
TraesCS1A02G008400	0.884706	4.32311	4.26955	1.01255	0.311277	NA	Belongs to the iron ascorbate-dependent oxidoreductase family	-	2OG-FeII_Oxy,DIOX_N	Fe2OG dioxygenase domain-containing protein		metal ion binding [GO:0046872]; oxidoreductase activity [GO:0016491]	GO:0016491; GO:0046872		metal ion binding [GO:0046872]; oxidoreductase activity [GO:0016491]
TraesCS1A02G008500	29.8704	0.152669	0.533281	0.286282	0.774662	1	Transferase family	-	Transferase	Uncharacterized protein		acyltransferase activity, transferring groups other than amino-acyl groups [GO:0016747]	GO:0016747		acyltransferase activity, transferring groups other than amino-acyl groups [GO:0016747]
TraesCS1A02G008600	0	NA	NA	NA	NA	NA	Terpene synthase family, metal binding domain	ko00909,ko01100,ko01110,map00909,map01100,map01110	Terpene_synth,Terpene_synth_C	Uncharacterized protein	diterpenoid biosynthetic process [GO:0016102]	magnesium ion binding [GO:0000287]; terpene synthase activity [GO:0010333]; diterpenoid biosynthetic process [GO:0016102]	GO:0000287; GO:0010333; GO:0016102		magnesium ion binding [GO:0000287]; terpene synthase activity [GO:0010333]
TraesCS1A02G008800	4.07777	1.66952	1.83142	0.911604	0.361977	0.995112	Dirigent proteins impart stereoselectivity on the phenoxy radical-coupling reaction, yielding optically active lignans from two molecules of coniferyl alcohol in the biosynthesis of lignans, flavonolignans, and alkaloids and thus plays a central role in plant secondary metabolism	-	-	Dirigent protein	organic substance metabolic process [GO:0071704]	apoplast [GO:0048046]; organic substance metabolic process [GO:0071704]	GO:0048046; GO:0071704	apoplast [GO:0048046]
TraesCS1A02G008900	0.613863	2.32313	4.33605	0.535772	0.592116	NA	#N/A	#N/A	#N/A	Uncharacterized protein
TraesCS1A02G009000	3.20875	0.0368905	1.01752	0.0362551	0.971079	1	Ankyrin repeat	-	Ank_2,Ank_3,Ank_4,Ank_5,DUF1685,TPR_17,TPR_8	Uncharacterized protein
TraesCS1A02G009100	186.36	-0.109017	0.201449	-0.541166	0.588393	1	-	-	-	Uncharacterized protein
TraesCS1A02G009200	97.6675	0.0093593	0.198017	0.0472651	0.962302	1	-	-	-	Uncharacterized protein
TraesCS1A02G009300	173.605	-0.055184	0.288816	-0.19107	0.848471	1	disease resistance protein	-	NB-ARC	Uncharacterized protein	defense response [GO:0006952]; response to other organism [GO:0051707]	ADP binding [GO:0043531]; defense response [GO:0006952]; response to other organism [GO:0051707]	GO:0006952; GO:0043531; GO:0051707		ADP binding [GO:0043531]
TraesCS1A02G009320	261.163	-0.325909	0.336065	-0.969779	0.332157	0.987234	disease resistance protein	-	NB-ARC	Uncharacterized protein	defense response [GO:0006952]; response to other organism [GO:0051707]	ADP binding [GO:0043531]; defense response [GO:0006952]; response to other organism [GO:0051707]	GO:0006952; GO:0043531; GO:0051707		ADP binding [GO:0043531]
TraesCS1A02G009400	225.774	0.050366	0.217522	0.231545	0.816892	1	disease resistance protein	-	NB-ARC	Uncharacterized protein	defense response [GO:0006952]; response to other organism [GO:0051707]	ADP binding [GO:0043531]; defense response [GO:0006952]; response to other organism [GO:0051707]	GO:0006952; GO:0043531; GO:0051707		ADP binding [GO:0043531]
TraesCS1A02G009500	0	NA	NA	NA	NA	NA	Belongs to the protein kinase superfamily. Ser Thr protein kinase family	-	LRRNT_2,LRR_1,LRR_4,LRR_6,LRR_8,Pkinase,Pkinase_Tyr	Protein kinase domain-containing protein	protein phosphorylation [GO:0006468]	integral component of membrane [GO:0016021]; nucleus [GO:0005634]; ATP binding [GO:0005524]; DNA-binding transcription factor activity [GO:0003700]; protein kinase activity [GO:0004672]; protein phosphorylation [GO:0006468]	GO:0003700; GO:0004672; GO:0005524; GO:0005634; GO:0006468; GO:0016021	integral component of membrane [GO:0016021]; nucleus [GO:0005634]	ATP binding [GO:0005524]; DNA-binding transcription factor activity [GO:0003700]; protein kinase activity [GO:0004672]
TraesCS1A02G009600	227.232	-0.125108	0.28404	-0.440459	0.659605	1	disease resistance protein	-	NB-ARC	NB-ARC domain-containing protein	defense response [GO:0006952]	ADP binding [GO:0043531]; defense response [GO:0006952]	GO:0006952; GO:0043531		ADP binding [GO:0043531]
TraesCS1A02G009700	181.902	0.3346	0.328547	1.01843	0.308476	0.980148	-	-	-	Uncharacterized protein
TraesCS1A02G009900	351.15	-0.0751816	0.195178	-0.385195	0.700093	1	disease resistance protein	-	NB-ARC	Uncharacterized protein	defense response [GO:0006952]; response to other organism [GO:0051707]	nucleus [GO:0005634]; ADP binding [GO:0043531]; mRNA binding [GO:0003729]; RNA binding [GO:0003723]; defense response [GO:0006952]; response to other organism [GO:0051707]	GO:0003723; GO:0003729; GO:0005634; GO:0006952; GO:0043531; GO:0051707	nucleus [GO:0005634]	ADP binding [GO:0043531]; mRNA binding [GO:0003729]; RNA binding [GO:0003723]
TraesCS1A02G010100	0.338643	0.0329909	4.31778	0.00764069	0.993904	NA	disease resistance protein	-	NB-ARC	Uncharacterized protein
TraesCS1A02G010200	441.971	0.190867	0.243197	0.784826	0.432555	1	Cellulase (glycosyl hydrolase family 5)	-	Cellulase,Fascin	Cellulase domain-containing protein	actin filament bundle assembly [GO:0051017]; carbohydrate metabolic process [GO:0005975]; cell migration [GO:0016477]; establishment or maintenance of cell polarity [GO:0007163]	actin cytoskeleton [GO:0015629]; cytoplasm [GO:0005737]; actin filament binding [GO:0051015]; mannan endo-1,4-beta-mannosidase activity [GO:0016985]; actin filament bundle assembly [GO:0051017]; carbohydrate metabolic process [GO:0005975]; cell migration [GO:0016477]; establishment or maintenance of cell polarity [GO:0007163]	GO:0005737; GO:0005975; GO:0007163; GO:0015629; GO:0016477; GO:0016985; GO:0051015; GO:0051017	actin cytoskeleton [GO:0015629]; cytoplasm [GO:0005737]	actin filament binding [GO:0051015]; mannan endo-1,4-beta-mannosidase activity [GO:0016985]
TraesCS1A02G010300	240.52	-0.153886	0.144238	-1.06689	0.286021	0.971552	-	-	-	#N/A	#N/A	#N/A	#N/A	#N/A	#N/A
TraesCS1A02G010400	277.463	-0.0560125	0.239405	-0.233966	0.815011	1	disease resistance protein	-	NB-ARC	Uncharacterized protein	defense response [GO:0006952]; response to other organism [GO:0051707]	ADP binding [GO:0043531]; defense response [GO:0006952]; response to other organism [GO:0051707]	GO:0006952; GO:0043531; GO:0051707		ADP binding [GO:0043531]
TraesCS1A02G010500	5.44295	0.30748	1.16448	0.26405	0.791742	1	Glycosyltransferase like family 2	-	Glyco_tranf_2_3,Glyco_trans_2_3	Glyco_trans_2-like domain-containing protein	cell wall organization [GO:0071555]	Golgi apparatus [GO:0005794]; Golgi membrane [GO:0000139]; integral component of membrane [GO:0016021]; glycosyltransferase activity [GO:0016757]; mannan synthase activity [GO:0051753]; cell wall organization [GO:0071555]	GO:0000139; GO:0005794; GO:0016021; GO:0016757; GO:0051753; GO:0071555	Golgi apparatus [GO:0005794]; Golgi membrane [GO:0000139]; integral component of membrane [GO:0016021]	glycosyltransferase activity [GO:0016757]; mannan synthase activity [GO:0051753]
TraesCS1A02G010600	1.55499	-2.9016	4.30558	-0.673916	0.500365	NA	carbohydrate binding	-	Dirigent,Jacalin	Dirigent protein	phenylpropanoid biosynthetic process [GO:0009699]	apoplast [GO:0048046]; phenylpropanoid biosynthetic process [GO:0009699]	GO:0009699; GO:0048046	apoplast [GO:0048046]
TraesCS1A02G010700	35.9052	-0.0760846	0.557285	-0.136527	0.891405	1	EMG1/NEP1 methyltransferase	ko03008,map03008	EMG1	Uncharacterized protein	rRNA base methylation [GO:0070475]	histone acetyltransferase complex [GO:0000123]; rRNA (pseudouridine) methyltransferase activity [GO:0070037]; rRNA binding [GO:0019843]; rRNA base methylation [GO:0070475]	GO:0000123; GO:0019843; GO:0070037; GO:0070475	histone acetyltransferase complex [GO:0000123]	rRNA (pseudouridine) methyltransferase activity [GO:0070037]; rRNA binding [GO:0019843]
TraesCS1A02G011100	69.2532	-0.48012	0.369998	-1.29763	0.194415	0.925345	Belongs to the universal ribosomal protein uS19 family	ko03010,map03010	Ribosomal_S19	Uncharacterized protein	ribosomal small subunit assembly [GO:0000028]; translation [GO:0006412]	mitochondrial small ribosomal subunit [GO:0005763]; structural constituent of ribosome [GO:0003735]; ribosomal small subunit assembly [GO:0000028]; translation [GO:0006412]	GO:0000028; GO:0003735; GO:0005763; GO:0006412	mitochondrial small ribosomal subunit [GO:0005763]	structural constituent of ribosome [GO:0003735]
TraesCS1A02G011200	86.2937	-0.126705	0.290406	-0.436301	0.662618	1	Serine-threonine protein kinase 19	-	Stk19	Uncharacterized protein	protein phosphorylation [GO:0006468]	protein serine/threonine kinase activity [GO:0004674]; protein phosphorylation [GO:0006468]	GO:0004674; GO:0006468		protein serine/threonine kinase activity [GO:0004674]
TraesCS1A02G011500	16.0203	0.340575	0.517763	0.657783	0.510678	1	-	-	-	Uncharacterized protein		integral component of membrane [GO:0016021]	GO:0016021	integral component of membrane [GO:0016021]
TraesCS1A02G011600	133.253	-0.0480901	0.175927	-0.273353	0.784582	1	-	-	-	Uncharacterized protein		integral component of membrane [GO:0016021]	GO:0016021	integral component of membrane [GO:0016021]
TraesCS1A02G011700	5.89277	0.26206	0.878206	0.298404	0.765395	1	RING-type zinc-finger	-	zf-RING_2	RING-type domain-containing protein	cellular macromolecule metabolic process [GO:0044260]; primary metabolic process [GO:0044238]	integral component of membrane [GO:0016021]; cellular macromolecule metabolic process [GO:0044260]; primary metabolic process [GO:0044238]	GO:0016021; GO:0044238; GO:0044260	integral component of membrane [GO:0016021]
TraesCS1A02G011800	371.676	-0.218773	0.172169	-1.27069	0.203839	0.930207	Belongs to the formin-like family	ko04320,map04320	FH2	Formin-like protein	actin nucleation [GO:0045010]	membrane [GO:0016020]; actin filament binding [GO:0051015]; actin nucleation [GO:0045010]	GO:0016020; GO:0045010; GO:0051015	membrane [GO:0016020]	actin filament binding [GO:0051015]
TraesCS1A02G011900	9.9877	-0.428583	0.789129	-0.543109	0.587055	1	Wall-associated receptor kinase	-	EGF_CA,GUB_WAK_bind,Pkinase,Pkinase_Tyr	Protein kinase domain-containing protein	cell surface receptor signaling pathway [GO:0007166]; protein phosphorylation [GO:0006468]	integral component of membrane [GO:0016021]; plasma membrane [GO:0005886]; ATP binding [GO:0005524]; calcium ion binding [GO:0005509]; polysaccharide binding [GO:0030247]; protein kinase activity [GO:0004672]; cell surface receptor signaling pathway [GO:0007166]; protein phosphorylation [GO:0006468]	GO:0004672; GO:0005509; GO:0005524; GO:0005886; GO:0006468; GO:0007166; GO:0016021; GO:0030247	integral component of membrane [GO:0016021]; plasma membrane [GO:0005886]	ATP binding [GO:0005524]; calcium ion binding [GO:0005509]; polysaccharide binding [GO:0030247]; protein kinase activity [GO:0004672]
TraesCS1A02G012000	46.0852	0.0691146	0.248666	0.277941	0.781058	1	Wall-associated receptor kinase	ko04010,ko04064,ko04620,ko04621,ko04624,ko04722,ko05133,ko05140,ko05142,ko05145,ko05152,ko05162,ko05164,map04010,map04064,map04620,map04621,map04624,map04722,map05133,map05140,map05142,map05145,map05152,map05162,map05164	EGF_CA,GUB_WAK_bind,Pkinase,Pkinase_Tyr	Protein kinase domain-containing protein	cell surface receptor signaling pathway [GO:0007166]; protein phosphorylation [GO:0006468]	integral component of membrane [GO:0016021]; plasma membrane [GO:0005886]; ATP binding [GO:0005524]; calcium ion binding [GO:0005509]; protein serine/threonine kinase activity [GO:0004674]; cell surface receptor signaling pathway [GO:0007166]; protein phosphorylation [GO:0006468]	GO:0004674; GO:0005509; GO:0005524; GO:0005886; GO:0006468; GO:0007166; GO:0016021	integral component of membrane [GO:0016021]; plasma membrane [GO:0005886]	ATP binding [GO:0005524]; calcium ion binding [GO:0005509]; protein serine/threonine kinase activity [GO:0004674]
TraesCS1A02G012100	1.77994	-0.0170638	2.1065	-0.00810054	0.993537	NA	Wall-associated receptor kinase	-	GUB_WAK_bind,Pkinase,Pkinase_Tyr	Protein kinase domain-containing protein	cell surface receptor signaling pathway [GO:0007166]; protein phosphorylation [GO:0006468]	plasma membrane [GO:0005886]; ATP binding [GO:0005524]; protein kinase activity [GO:0004672]; cell surface receptor signaling pathway [GO:0007166]; protein phosphorylation [GO:0006468]	GO:0004672; GO:0005524; GO:0005886; GO:0006468; GO:0007166	plasma membrane [GO:0005886]	ATP binding [GO:0005524]; protein kinase activity [GO:0004672]
TraesCS1A02G012200	1.65898	3.74504	3.22326	1.16188	0.245285	NA	-	-	-	Uncharacterized protein	cell surface receptor signaling pathway [GO:0007166]	cell surface receptor signaling pathway [GO:0007166]	GO:0007166
TraesCS1A02G012400	13.3757	-0.212604	0.749244	-0.283758	0.776596	1	A Receptor for Ubiquitination Targets	-	F-box	F-box domain-containing protein
TraesCS1A02G012500	50.1738	-0.562025	1.05295	-0.533761	0.593507	1	Vacuolar sorting protein 39 domain 2	ko04138,map04138	CNH,Clathrin,Vps39_1,Vps39_2	CNH domain-containing protein	intracellular protein transport [GO:0006886]; vesicle-mediated transport [GO:0016192]	intracellular protein transport [GO:0006886]; vesicle-mediated transport [GO:0016192]	GO:0006886; GO:0016192
TraesCS1A02G012600	2755.07	-1.10785	0.290131	-3.81846	0.000134285	0.0361879	Leucine rich repeat N-terminal domain	-	LRRNT_2,LRR_1,LRR_6,LRR_8	LRRNT_2 domain-containing protein	proteasome assembly [GO:0043248]	cytosol [GO:0005829]; nucleus [GO:0005634]; proteasome assembly [GO:0043248]	GO:0005634; GO:0005829; GO:0043248	cytosol [GO:0005829]; nucleus [GO:0005634]
TraesCS1A02G012700	744.437	0.00339999	0.102823	0.0330665	0.973622	1	Enoyl-CoA hydratase/isomerase	-	-	Uncharacterized protein		catalytic activity [GO:0003824]	GO:0003824		catalytic activity [GO:0003824]
TraesCS1A02G012800	585.389	0.133478	0.172295	0.774702	0.438516	1	dodecenoyl-CoA delta-isomerase activity	-	ECH_1	Uncharacterized protein		catalytic activity [GO:0003824]	GO:0003824		catalytic activity [GO:0003824]
TraesCS1A02G012900	1577.22	0.0511696	0.123842	0.413186	0.67947	1	Enoyl-CoA hydratase/isomerase	-	ECH_1	Uncharacterized protein		catalytic activity [GO:0003824]	GO:0003824		catalytic activity [GO:0003824]
TraesCS1A02G013000	1350.12	-0.00948299	0.0782216	-0.121232	0.903507	1	disease resistance	-	NB-ARC	Uncharacterized protein	defense response [GO:0006952]; response to other organism [GO:0051707]	ADP binding [GO:0043531]; defense response [GO:0006952]; response to other organism [GO:0051707]	GO:0006952; GO:0043531; GO:0051707		ADP binding [GO:0043531]
TraesCS1A02G013100	0.391084	-3.1321	4.297	-0.728905	0.46606	NA	MADS	ko04011,ko04013,ko04022,ko04111,ko04371,ko05418,map04011,map04013,map04022,map04111,map04371,map05418	SRF-TF	MADS-box domain-containing protein	regulation of transcription by RNA polymerase II [GO:0006357]	nucleus [GO:0005634]; DNA-binding transcription factor activity, RNA polymerase II-specific [GO:0000981]; protein dimerization activity [GO:0046983]; RNA polymerase II cis-regulatory region sequence-specific DNA binding [GO:0000978]; regulation of transcription by RNA polymerase II [GO:0006357]	GO:0000978; GO:0000981; GO:0005634; GO:0006357; GO:0046983	nucleus [GO:0005634]	DNA-binding transcription factor activity, RNA polymerase II-specific [GO:0000981]; protein dimerization activity [GO:0046983]; RNA polymerase II cis-regulatory region sequence-specific DNA binding [GO:0000978]
TraesCS1A02G013500	14.2964	0.181388	0.539123	0.33645	0.736532	1	-	-	-	Uncharacterized protein
TraesCS1A02G013600	265.499	-0.668264	0.280491	-2.38248	0.0171966	0.522497	Belongs to the DEFL family	-	Gamma-thionin	Defensin	defense response [GO:0006952]	defense response [GO:0006952]	GO:0006952
TraesCS1A02G013700	97.0874	0.0767386	0.30868	0.248602	0.803668	1	Modified RING finger domain	ko04120,ko04141,map04120,map04141	TPR_8,U-box	RING-type E3 ubiquitin transferase (EC 2.3.2.27)	cellular response to misfolded protein [GO:0071218]; positive regulation of proteolysis [GO:0045862]; proteasome-mediated ubiquitin-dependent protein catabolic process [GO:0043161]; protein polyubiquitination [GO:0000209]; protein quality control for misfolded or incompletely synthesized proteins [GO:0006515]	cytoplasm [GO:0005737]; chaperone binding [GO:0051087]; ubiquitin protein ligase activity [GO:0061630]; cellular response to misfolded protein [GO:0071218]; positive regulation of proteolysis [GO:0045862]; proteasome-mediated ubiquitin-dependent protein catabolic process [GO:0043161]; protein polyubiquitination [GO:0000209]; protein quality control for misfolded or incompletely synthesized protei…	GO:0000209; GO:0005737; GO:0006515; GO:0043161; GO:0045862; GO:0051087; GO:0061630; GO:0071218	cytoplasm [GO:0005737]	chaperone binding [GO:0051087]; ubiquitin protein ligase activity [GO:0061630]
TraesCS1A02G013800	649.235	0.207511	0.5834	0.355692	0.722071	1	Methionine S-methyltransferase	ko00450,map00450	Aminotran_1_2,MTS,Methyltransf_31	Methionine S-methyltransferase (EC 2.1.1.12)	biosynthetic process [GO:0009058]; methylation [GO:0032259]	methionine S-methyltransferase activity [GO:0030732]; pyridoxal phosphate binding [GO:0030170]; biosynthetic process [GO:0009058]; methylation [GO:0032259]	GO:0009058; GO:0030170; GO:0030732; GO:0032259		methionine S-methyltransferase activity [GO:0030732]; pyridoxal phosphate binding [GO:0030170]
TraesCS1A02G013900	88.505	-1.09076	0.518827	-2.10235	0.0355226	0.643376	Belongs to the GST superfamily	ko00480,ko00980,ko00982,ko00983,ko01524,ko05200,ko05204,ko05225,ko05418,map00480,map00980,map00982,map00983,map01524,map05200,map05204,map05225,map05418	GST_C,GST_N	Glutathione transferase (EC 2.5.1.18)	glutathione metabolic process [GO:0006749]; response to chemical [GO:0042221]	cytoplasm [GO:0005737]; glutathione binding [GO:0043295]; glutathione transferase activity [GO:0004364]; glutathione metabolic process [GO:0006749]; response to chemical [GO:0042221]	GO:0004364; GO:0005737; GO:0006749; GO:0042221; GO:0043295	cytoplasm [GO:0005737]	glutathione binding [GO:0043295]; glutathione transferase activity [GO:0004364]
TraesCS1A02G014300	0.164274	0	4.40746	0	1	NA	Plant phosphoribosyltransferase C-terminal	-	C2,PRT_C	Uncharacterized protein		integral component of membrane [GO:0016021]	GO:0016021	integral component of membrane [GO:0016021]
TraesCS1A02G014800	80.1119	-0.831516	0.341118	-2.43762	0.0147843	0.499085	Belongs to the DEFL family	-	Gamma-thionin	Defensin	defense response [GO:0006952]	defense response [GO:0006952]	GO:0006952
TraesCS1A02G014900	10.2395	0.636027	0.586434	1.08457	0.278114	0.967903	Serine threonine-protein kinase	-	B_lectin,PAN_2,Pkinase,Pkinase_Tyr,S_locus_glycop	Receptor-like serine/threonine-protein kinase (EC 2.7.11.1)	protein phosphorylation [GO:0006468]; recognition of pollen [GO:0048544]	integral component of membrane [GO:0016021]; ATP binding [GO:0005524]; protein serine kinase activity [GO:0106310]; protein serine/threonine kinase activity [GO:0004674]; protein phosphorylation [GO:0006468]; recognition of pollen [GO:0048544]	GO:0004674; GO:0005524; GO:0006468; GO:0016021; GO:0048544; GO:0106310	integral component of membrane [GO:0016021]	ATP binding [GO:0005524]; protein serine kinase activity [GO:0106310]; protein serine/threonine kinase activity [GO:0004674]
TraesCS1A02G015000	3.95941	-1.68119	1.30314	-1.2901	0.197015	0.925936	Serine threonine-protein kinase	-	B_lectin,PAN_2,Pkinase,Pkinase_Tyr,S_locus_glycop	Receptor-like serine/threonine-protein kinase (EC 2.7.11.1)	protein phosphorylation [GO:0006468]; recognition of pollen [GO:0048544]	integral component of membrane [GO:0016021]; ATP binding [GO:0005524]; protein serine kinase activity [GO:0106310]; protein serine/threonine kinase activity [GO:0004674]; protein phosphorylation [GO:0006468]; recognition of pollen [GO:0048544]	GO:0004674; GO:0005524; GO:0006468; GO:0016021; GO:0048544; GO:0106310	integral component of membrane [GO:0016021]	ATP binding [GO:0005524]; protein serine kinase activity [GO:0106310]; protein serine/threonine kinase activity [GO:0004674]
TraesCS1A02G015100	17.115	-0.160377	0.662383	-0.242121	0.808686	1	-	-	-	Uncharacterized protein
TraesCS1A02G015200	486.247	0.115144	0.211958	0.543241	0.586964	1	pfi,tfc e	-	CAP_GLY,LRR_9	CAP-Gly domain-containing protein	protein folding [GO:0006457]	cytoplasm [GO:0005737]; alpha-tubulin binding [GO:0043014]; protein folding [GO:0006457]	GO:0005737; GO:0006457; GO:0043014	cytoplasm [GO:0005737]	alpha-tubulin binding [GO:0043014]
TraesCS1A02G015300	1066.39	-0.0453109	0.10389	-0.436143	0.662733	1	Ras family	ko05134,map05134	Ras	Uncharacterized protein	regulation of transcription by RNA polymerase II [GO:0006357]	mediator complex [GO:0016592]; GTP binding [GO:0005525]; GTPase activity [GO:0003924]; transcription coregulator activity [GO:0003712]; regulation of transcription by RNA polymerase II [GO:0006357]	GO:0003712; GO:0003924; GO:0005525; GO:0006357; GO:0016592	mediator complex [GO:0016592]	GTP binding [GO:0005525]; GTPase activity [GO:0003924]; transcription coregulator activity [GO:0003712]
TraesCS1A02G015400	1263.57	0.146816	0.134096	1.09486	0.273578	0.966564	Ras family	ko04144,ko04961,ko04962,ko04972,map04144,map04961,map04962,map04972	Ras	Uncharacterized protein	vesicle-mediated transport [GO:0016192]	endosome [GO:0005768]; GTP binding [GO:0005525]; GTPase activity [GO:0003924]; vesicle-mediated transport [GO:0016192]	GO:0003924; GO:0005525; GO:0005768; GO:0016192	endosome [GO:0005768]	GTP binding [GO:0005525]; GTPase activity [GO:0003924]
TraesCS1A02G015500	25.2473	-1.64275	0.766864	-2.14217	0.0321798	0.624969	NADH:flavin oxidoreductase / NADH oxidase family	ko00592,ko01100,ko01110,map00592,map01100,map01110	Oxidored_FMN	Oxidored_FMN domain-containing protein	fatty acid biosynthetic process [GO:0006633]; oxylipin biosynthetic process [GO:0031408]	FMN binding [GO:0010181]; oxidoreductase activity [GO:0016491]; fatty acid biosynthetic process [GO:0006633]; oxylipin biosynthetic process [GO:0031408]	GO:0006633; GO:0010181; GO:0016491; GO:0031408		FMN binding [GO:0010181]; oxidoreductase activity [GO:0016491]
TraesCS1A02G015600	249.416	-0.681009	0.388771	-1.7517	0.0798262	0.780773	NADH:flavin oxidoreductase / NADH oxidase family	ko00592,ko01100,ko01110,map00592,map01100,map01110	Oxidored_FMN	Oxidored_FMN domain-containing protein	fatty acid biosynthetic process [GO:0006633]; oxylipin biosynthetic process [GO:0031408]	FMN binding [GO:0010181]; oxidoreductase activity [GO:0016491]; fatty acid biosynthetic process [GO:0006633]; oxylipin biosynthetic process [GO:0031408]	GO:0006633; GO:0010181; GO:0016491; GO:0031408		FMN binding [GO:0010181]; oxidoreductase activity [GO:0016491]
TraesCS1A02G015700	269.086	-0.294587	0.521297	-0.565104	0.572003	1	NADH:flavin oxidoreductase / NADH oxidase family	ko00592,ko01100,ko01110,map00592,map01100,map01110	Oxidored_FMN	12-oxophytodienoic acid reductase 1-A2a	fatty acid biosynthetic process [GO:0006633]; oxylipin biosynthetic process [GO:0031408]	FMN binding [GO:0010181]; oxidoreductase activity [GO:0016491]; fatty acid biosynthetic process [GO:0006633]; oxylipin biosynthetic process [GO:0031408]	GO:0006633; GO:0010181; GO:0016491; GO:0031408		FMN binding [GO:0010181]; oxidoreductase activity [GO:0016491]
TraesCS1A02G015800	79.5788	0.0207331	0.390121	0.0531454	0.957616	1	12-oxophytodienoate reductase 1	ko00592,ko01100,ko01110,map00592,map01100,map01110	Oxidored_FMN	Oxidored_FMN domain-containing protein	fatty acid biosynthetic process [GO:0006633]; oxylipin biosynthetic process [GO:0031408]	FMN binding [GO:0010181]; oxidoreductase activity [GO:0016491]; fatty acid biosynthetic process [GO:0006633]; oxylipin biosynthetic process [GO:0031408]	GO:0006633; GO:0010181; GO:0016491; GO:0031408		FMN binding [GO:0010181]; oxidoreductase activity [GO:0016491]
TraesCS1A02G015900	116.613	-0.110633	0.233254	-0.474304	0.635283	1	Serine threonine-protein kinase	-	B_lectin,PAN_2,Pkinase,Pkinase_Tyr,S_locus_glycop	Receptor-like serine/threonine-protein kinase (EC 2.7.11.1)	protein phosphorylation [GO:0006468]; recognition of pollen [GO:0048544]	integral component of membrane [GO:0016021]; ATP binding [GO:0005524]; protein serine kinase activity [GO:0106310]; protein serine/threonine kinase activity [GO:0004674]; protein phosphorylation [GO:0006468]; recognition of pollen [GO:0048544]	GO:0004674; GO:0005524; GO:0006468; GO:0016021; GO:0048544; GO:0106310	integral component of membrane [GO:0016021]	ATP binding [GO:0005524]; protein serine kinase activity [GO:0106310]; protein serine/threonine kinase activity [GO:0004674]
TraesCS1A02G016000	3.77269	-0.700417	0.993894	-0.70472	0.480984	1	Serine threonine-protein kinase	-	B_lectin,PAN_2,Pkinase,Pkinase_Tyr,S_locus_glycop	Non-specific serine/threonine protein kinase (EC 2.7.11.1)	protein phosphorylation [GO:0006468]; recognition of pollen [GO:0048544]	integral component of membrane [GO:0016021]; ATP binding [GO:0005524]; protein serine/threonine kinase activity [GO:0004674]; protein phosphorylation [GO:0006468]; recognition of pollen [GO:0048544]	GO:0004674; GO:0005524; GO:0006468; GO:0016021; GO:0048544	integral component of membrane [GO:0016021]	ATP binding [GO:0005524]; protein serine/threonine kinase activity [GO:0004674]
TraesCS1A02G016100	63.8971	0.430807	0.343713	1.25339	0.210063	0.934472	Serine threonine-protein kinase	-	B_lectin,PAN_2,Pkinase,Pkinase_Tyr,S_locus_glycop	Receptor-like serine/threonine-protein kinase (EC 2.7.11.1)	protein phosphorylation [GO:0006468]; recognition of pollen [GO:0048544]	integral component of membrane [GO:0016021]; ATP binding [GO:0005524]; protein serine kinase activity [GO:0106310]; protein serine/threonine kinase activity [GO:0004674]; protein phosphorylation [GO:0006468]; recognition of pollen [GO:0048544]	GO:0004674; GO:0005524; GO:0006468; GO:0016021; GO:0048544; GO:0106310	integral component of membrane [GO:0016021]	ATP binding [GO:0005524]; protein serine kinase activity [GO:0106310]; protein serine/threonine kinase activity [GO:0004674]
TraesCS1A02G016200	93.9509	0.151158	0.288351	0.524217	0.600127	1	Disease resistance protein RPM1	ko04626,map04626	LRR_8,NB-ARC	Uncharacterized protein	defense response [GO:0006952]; response to other organism [GO:0051707]	ADP binding [GO:0043531]; defense response [GO:0006952]; response to other organism [GO:0051707]	GO:0006952; GO:0043531; GO:0051707		ADP binding [GO:0043531]
TraesCS1A02G016300	0.257054	2.53391	4.32408	0.586	0.557875	NA	Wall-associated receptor kinase	-	EGF_CA,GUB_WAK_bind,Pkinase,Pkinase_Tyr,WAK	Protein kinase domain-containing protein	cell surface receptor signaling pathway [GO:0007166]; protein phosphorylation [GO:0006468]	integral component of membrane [GO:0016021]; plasma membrane [GO:0005886]; ATP binding [GO:0005524]; calcium ion binding [GO:0005509]; polysaccharide binding [GO:0030247]; protein serine/threonine kinase activity [GO:0004674]; cell surface receptor signaling pathway [GO:0007166]; protein phosphorylation [GO:0006468]	GO:0004674; GO:0005509; GO:0005524; GO:0005886; GO:0006468; GO:0007166; GO:0016021; GO:0030247	integral component of membrane [GO:0016021]; plasma membrane [GO:0005886]	ATP binding [GO:0005524]; calcium ion binding [GO:0005509]; polysaccharide binding [GO:0030247]; protein serine/threonine kinase activity [GO:0004674]
TraesCS1A02G016400	244.642	0.124241	0.293345	0.423533	0.671906	1	disease resistance protein RPM1	ko04626,map04626	NB-ARC	Uncharacterized protein	defense response [GO:0006952]; response to other organism [GO:0051707]	ADP binding [GO:0043531]; defense response [GO:0006952]; response to other organism [GO:0051707]	GO:0006952; GO:0043531; GO:0051707		ADP binding [GO:0043531]
TraesCS1A02G016500	0.157725	1.83898	4.37098	0.420724	0.673957	NA	Myb/SANT-like DNA-binding domain	-	Myb_DNA-bind_3	Uncharacterized protein
TraesCS1A02G016600	387.654	0.0128519	0.252606	0.0508773	0.959423	1	Wall-associated receptor kinase	-	EGF_CA,GUB_WAK_bind,Pkinase,Pkinase_Tyr,WAK	#N/A	#N/A	#N/A	#N/A	#N/A	#N/A
TraesCS1A02G016800	211.136	-0.873325	0.52961	-1.649	0.0991485	0.82051	Belongs to the GST superfamily	ko00480,ko00980,ko00982,ko00983,ko01524,ko05200,ko05204,ko05225,ko05418,map00480,map00980,map00982,map00983,map01524,map05200,map05204,map05225,map05418	GST_C,GST_N,GST_N_3	Glutathione transferase (EC 2.5.1.18)	glutathione metabolic process [GO:0006749]; response to chemical [GO:0042221]	cytoplasm [GO:0005737]; glutathione transferase activity [GO:0004364]; glutathione metabolic process [GO:0006749]; response to chemical [GO:0042221]	GO:0004364; GO:0005737; GO:0006749; GO:0042221	cytoplasm [GO:0005737]	glutathione transferase activity [GO:0004364]
TraesCS1A02G016900	164.259	-0.139366	0.412546	-0.337819	0.7355	1	May be involved in the synthesis of minor phospholipids and in modulation of IP3-mediated signal transduction	ko00564,ko01100,ko01110,ko04070,map00564,map01100,map01110,map04070	CTP_transf_1	Phosphatidate cytidylyltransferase (EC 2.7.7.41)	CDP-diacylglycerol biosynthetic process [GO:0016024]	endoplasmic reticulum membrane [GO:0005789]; integral component of membrane [GO:0016021]; phosphatidate cytidylyltransferase activity [GO:0004605]; CDP-diacylglycerol biosynthetic process [GO:0016024]	GO:0004605; GO:0005789; GO:0016021; GO:0016024	endoplasmic reticulum membrane [GO:0005789]; integral component of membrane [GO:0016021]	phosphatidate cytidylyltransferase activity [GO:0004605]
TraesCS1A02G017000	313.57	-0.0643248	0.170543	-0.377177	0.706042	1	RNA recognition motif	ko03013,ko03015,map03013,map03015	RRM_1	RRM domain-containing protein	mRNA splicing, via spliceosome [GO:0000398]	ASAP complex [GO:0061574]; cytoplasm [GO:0005737]; nucleoplasm [GO:0005654]; RNA binding [GO:0003723]; mRNA splicing, via spliceosome [GO:0000398]	GO:0000398; GO:0003723; GO:0005654; GO:0005737; GO:0061574	ASAP complex [GO:0061574]; cytoplasm [GO:0005737]; nucleoplasm [GO:0005654]	RNA binding [GO:0003723]
TraesCS1A02G017100	0	NA	NA	NA	NA	NA	Disease resistance protein RPM1	ko04626,map04626	LRR_8,NB-ARC	Uncharacterized protein
TraesCS1A02G017200	0.164619	0	4.40746	0	1	NA	Bulb-type mannose-specific lectin	ko04010,ko04064,ko04620,ko04621,ko04624,ko04722,ko05133,ko05140,ko05142,ko05145,ko05152,ko05162,ko05164,map04010,map04064,map04620,map04621,map04624,map04722,map05133,map05140,map05142,map05145,map05152,map05162,map05164	B_lectin,PAN_2,Pkinase,S_locus_glycop	Receptor-like serine/threonine-protein kinase (EC 2.7.11.1)	protein phosphorylation [GO:0006468]	integral component of membrane [GO:0016021]; ATP binding [GO:0005524]; protein serine kinase activity [GO:0106310]; protein serine/threonine kinase activity [GO:0004674]; protein phosphorylation [GO:0006468]	GO:0004674; GO:0005524; GO:0006468; GO:0016021; GO:0106310	integral component of membrane [GO:0016021]	ATP binding [GO:0005524]; protein serine kinase activity [GO:0106310]; protein serine/threonine kinase activity [GO:0004674]
TraesCS1A02G017300	5.4094	-1.57343	1.39321	-1.12935	0.258749	0.960859	Belongs to the GST superfamily	ko00480,ko00980,ko00982,ko00983,ko01524,ko05200,ko05204,ko05225,ko05418,map00480,map00980,map00982,map00983,map01524,map05200,map05204,map05225,map05418	GST_C,GST_N,GST_N_3	Glutathione transferase (EC 2.5.1.18)	glutathione metabolic process [GO:0006749]; response to chemical [GO:0042221]	cytoplasm [GO:0005737]; glutathione transferase activity [GO:0004364]; glutathione metabolic process [GO:0006749]; response to chemical [GO:0042221]	GO:0004364; GO:0005737; GO:0006749; GO:0042221	cytoplasm [GO:0005737]	glutathione transferase activity [GO:0004364]
TraesCS1A02G017400	1.97175	0.310506	1.69179	0.183536	0.854377	NA	Belongs to the GST superfamily	ko00480,ko00980,ko00982,ko00983,ko01524,ko05200,ko05204,ko05225,ko05418,map00480,map00980,map00982,map00983,map01524,map05200,map05204,map05225,map05418	GST_C,GST_N,GST_N_3	#N/A	#N/A	#N/A	#N/A	#N/A	#N/A
TraesCS1A02G017500	23.0051	0.24112	0.502316	0.480017	0.631215	1	Plant protein of unknown function	-	DUF247	Uncharacterized protein		integral component of membrane [GO:0016021]	GO:0016021	integral component of membrane [GO:0016021]
TraesCS1A02G017600	3.58762	-0.351632	1.46959	-0.239273	0.810894	1	Plant protein of unknown function	-	DUF247	Uncharacterized protein
TraesCS1A02G017700	196.394	-0.0352031	0.299775	-0.117432	0.906518	1	Wall-associated receptor kinase	-	EGF_CA,GUB_WAK_bind,Pkinase,Pkinase_Tyr,WAK	Protein kinase domain-containing protein	cell surface receptor signaling pathway [GO:0007166]; protein phosphorylation [GO:0006468]	integral component of membrane [GO:0016021]; plasma membrane [GO:0005886]; ATP binding [GO:0005524]; calcium ion binding [GO:0005509]; polysaccharide binding [GO:0030247]; protein serine/threonine kinase activity [GO:0004674]; cell surface receptor signaling pathway [GO:0007166]; protein phosphorylation [GO:0006468]	GO:0004674; GO:0005509; GO:0005524; GO:0005886; GO:0006468; GO:0007166; GO:0016021; GO:0030247	integral component of membrane [GO:0016021]; plasma membrane [GO:0005886]	ATP binding [GO:0005524]; calcium ion binding [GO:0005509]; polysaccharide binding [GO:0030247]; protein serine/threonine kinase activity [GO:0004674]
TraesCS1A02G017900	17.2097	-0.55523	1.09515	-0.506991	0.612161	1	Protein kinase domain	ko04010,ko04064,ko04620,ko04621,ko04624,ko04722,ko05133,ko05140,ko05142,ko05145,ko05152,ko05162,ko05164,map04010,map04064,map04620,map04621,map04624,map04722,map05133,map05140,map05142,map05145,map05152,map05162,map05164	GUB_WAK_bind,Pkinase,Pkinase_Tyr,WAK_assoc	Non-specific serine/threonine protein kinase (EC 2.7.11.1)	protein phosphorylation [GO:0006468]	integral component of membrane [GO:0016021]; ATP binding [GO:0005524]; polysaccharide binding [GO:0030247]; protein kinase activity [GO:0004672]; protein phosphorylation [GO:0006468]	GO:0004672; GO:0005524; GO:0006468; GO:0016021; GO:0030247	integral component of membrane [GO:0016021]	ATP binding [GO:0005524]; polysaccharide binding [GO:0030247]; protein kinase activity [GO:0004672]
TraesCS1A02G018000	4.4501	-0.86154	1.26742	-0.67976	0.496656	1	Protein kinase domain	-	Pkinase,Pkinase_Tyr	Non-specific serine/threonine protein kinase (EC 2.7.11.1)	protein phosphorylation [GO:0006468]	integral component of membrane [GO:0016021]; ATP binding [GO:0005524]; polysaccharide binding [GO:0030247]; protein kinase activity [GO:0004672]; protein phosphorylation [GO:0006468]	GO:0004672; GO:0005524; GO:0006468; GO:0016021; GO:0030247	integral component of membrane [GO:0016021]	ATP binding [GO:0005524]; polysaccharide binding [GO:0030247]; protein kinase activity [GO:0004672]
TraesCS1A02G018100	0.335988	1.94625	4.36223	0.44616	0.655482	NA	Serine threonine-protein kinase	-	B_lectin,PAN_2,Pkinase,Pkinase_Tyr,S_locus_glycop	Receptor-like serine/threonine-protein kinase (EC 2.7.11.1)	protein phosphorylation [GO:0006468]; recognition of pollen [GO:0048544]	integral component of membrane [GO:0016021]; ATP binding [GO:0005524]; protein serine kinase activity [GO:0106310]; protein serine/threonine kinase activity [GO:0004674]; protein phosphorylation [GO:0006468]; recognition of pollen [GO:0048544]	GO:0004674; GO:0005524; GO:0006468; GO:0016021; GO:0048544; GO:0106310	integral component of membrane [GO:0016021]	ATP binding [GO:0005524]; protein serine kinase activity [GO:0106310]; protein serine/threonine kinase activity [GO:0004674]
TraesCS1A02G018200	135.596	0.0341432	0.419485	0.0813931	0.935129	1	#N/A	#N/A	#N/A	Uncharacterized protein
TraesCS1A02G018300	0.328724	-1.89841	4.36348	-0.435069	0.663513	NA	Dirigent proteins impart stereoselectivity on the phenoxy radical-coupling reaction, yielding optically active lignans from two molecules of coniferyl alcohol in the biosynthesis of lignans, flavonolignans, and alkaloids and thus plays a central role in plant secondary metabolism	-	Dirigent	Dirigent protein	phenylpropanoid biosynthetic process [GO:0009699]	apoplast [GO:0048046]; phenylpropanoid biosynthetic process [GO:0009699]	GO:0009699; GO:0048046	apoplast [GO:0048046]
TraesCS1A02G018400	601.8	0.114976	0.128371	0.895653	0.370438	0.997008	Disease resistance protein RPM1	ko04626,map04626	LRR_8,NB-ARC	Uncharacterized protein	defense response [GO:0006952]; response to other organism [GO:0051707]	ADP binding [GO:0043531]; defense response [GO:0006952]; response to other organism [GO:0051707]	GO:0006952; GO:0043531; GO:0051707		ADP binding [GO:0043531]
TraesCS1A02G018500	6.23696	0.859621	0.812942	1.05742	0.29032	0.973148	Protein kinase domain	ko04010,ko04064,ko04620,ko04621,ko04624,ko04722,ko05133,ko05140,ko05142,ko05145,ko05152,ko05162,ko05164,map04010,map04064,map04620,map04621,map04624,map04722,map05133,map05140,map05142,map05145,map05152,map05162,map05164	GUB_WAK_bind,Pkinase,Pkinase_Tyr,WAK_assoc	Non-specific serine/threonine protein kinase (EC 2.7.11.1)	protein phosphorylation [GO:0006468]	integral component of membrane [GO:0016021]; ATP binding [GO:0005524]; polysaccharide binding [GO:0030247]; protein kinase activity [GO:0004672]; protein phosphorylation [GO:0006468]	GO:0004672; GO:0005524; GO:0006468; GO:0016021; GO:0030247	integral component of membrane [GO:0016021]	ATP binding [GO:0005524]; polysaccharide binding [GO:0030247]; protein kinase activity [GO:0004672]
TraesCS1A02G018600	1.57338	-3.11948	4.29743	-0.725893	0.467904	NA	Protein kinase domain	-	Pkinase,Pkinase_Tyr	Protein kinase domain-containing protein	protein phosphorylation [GO:0006468]	integral component of membrane [GO:0016021]; ATP binding [GO:0005524]; protein kinase activity [GO:0004672]; protein phosphorylation [GO:0006468]	GO:0004672; GO:0005524; GO:0006468; GO:0016021	integral component of membrane [GO:0016021]	ATP binding [GO:0005524]; protein kinase activity [GO:0004672]
TraesCS1A02G018800	6.29975	2.1997	1.53125	1.43654	0.15085	0.890509	Protein of unknown function, DUF594	-	DUF4220,DUF594	DUF4220 domain-containing protein		integral component of membrane [GO:0016021]	GO:0016021	integral component of membrane [GO:0016021]
TraesCS1A02G018900	293.051	0.0288168	0.157288	0.183211	0.854633	1	Zinc finger, C2H2 type	-	zf-C2H2	Uncharacterized protein	regulation of transcription by RNA polymerase II [GO:0006357]	PcG protein complex [GO:0031519]; transcription regulator complex [GO:0005667]; DNA-binding transcription factor activity, RNA polymerase II-specific [GO:0000981]; RNA polymerase II cis-regulatory region sequence-specific DNA binding [GO:0000978]; regulation of transcription by RNA polymerase II [GO:0006357]	GO:0000978; GO:0000981; GO:0005667; GO:0006357; GO:0031519	PcG protein complex [GO:0031519]; transcription regulator complex [GO:0005667]	DNA-binding transcription factor activity, RNA polymerase II-specific [GO:0000981]; RNA polymerase II cis-regulatory region sequence-specific DNA binding [GO:0000978]
TraesCS1A02G019000	3146.24	0.0588294	0.0709284	0.82942	0.406867	1	Proton-conducting pore forming subunit of the membrane integral V0 complex of vacuolar ATPase. V-ATPase is responsible for acidifying a variety of intracellular compartments in eukaryotic cells	ko00190,ko01100,ko04142,ko04145,ko04721,ko04966,ko05110,ko05120,ko05152,ko05323,map00190,map01100,map04142,map04145,map04721,map04966,map05110,map05120,map05152,map05323	ATP-synt_C	V-type proton ATPase proteolipid subunit		integral component of membrane [GO:0016021]; proton-transporting V-type ATPase, V0 domain [GO:0033179]; vacuolar membrane [GO:0005774]; proton-transporting ATPase activity, rotational mechanism [GO:0046961]	GO:0005774; GO:0016021; GO:0033179; GO:0046961	integral component of membrane [GO:0016021]; proton-transporting V-type ATPase, V0 domain [GO:0033179]; vacuolar membrane [GO:0005774]	proton-transporting ATPase activity, rotational mechanism [GO:0046961]
TraesCS1A02G019200	385.53	0.149767	0.136294	1.09886	0.271831	0.965221	FHA domain	-	FHA	FHA domain-containing protein		mRNA binding [GO:0003729]	GO:0003729		mRNA binding [GO:0003729]
TraesCS1A02G019900	0.327849	0	4.40746	0	1	NA	cytochrome p450	ko00940,ko01100,ko01110,map00940,map01100,map01110	p450	Uncharacterized protein		integral component of membrane [GO:0016021]; heme binding [GO:0020037]; iron ion binding [GO:0005506]; monooxygenase activity [GO:0004497]; oxidoreductase activity, acting on paired donors, with incorporation or reduction of molecular oxygen [GO:0016705]	GO:0004497; GO:0005506; GO:0016021; GO:0016705; GO:0020037	integral component of membrane [GO:0016021]	heme binding [GO:0020037]; iron ion binding [GO:0005506]; monooxygenase activity [GO:0004497]; oxidoreductase activity, acting on paired donors, with incorporation or reduction of molecular oxygen [GO:0016705]
TraesCS1A02G020000	1084.47	0.105685	0.245844	0.429886	0.667279	1	Plant thionin	-	Thionin	Uncharacterized protein	defense response [GO:0006952]	extracellular region [GO:0005576]; toxin activity [GO:0090729]; defense response [GO:0006952]	GO:0005576; GO:0006952; GO:0090729	extracellular region [GO:0005576]	toxin activity [GO:0090729]
TraesCS1A02G020100	2.85328	-0.465874	1.67507	-0.278121	0.780919	1	Plant thionin	-	Thionin	Uncharacterized protein	defense response [GO:0006952]	extracellular region [GO:0005576]; toxin activity [GO:0090729]; defense response [GO:0006952]	GO:0005576; GO:0006952; GO:0090729	extracellular region [GO:0005576]	toxin activity [GO:0090729]
TraesCS1A02G020300	132.676	0.0471545	0.302608	0.155827	0.876169	1	Transcription factor BRX N-terminal domain	-	BRX,BRX_N,FYVE,PH_12,RCC1	BRX domain-containing protein		nucleus [GO:0005634]	GO:0005634	nucleus [GO:0005634]
TraesCS1A02G020400	435.608	0.00858817	0.213131	0.0402953	0.967858	1	Transcription factor BRX N-terminal domain	-	BRX,BRX_N,FYVE,PH_12,RCC1	Putative chromosome condensation factor		metal ion binding [GO:0046872]	GO:0046872		metal ion binding [GO:0046872]
TraesCS1A02G020500	6981.35	0.114951	0.0936593	1.22733	0.219697	0.941731	Belongs to the actin family	-	Actin	#N/A	#N/A	#N/A	#N/A	#N/A	#N/A
TraesCS1A02G020600	199.509	-0.101753	0.134847	-0.754584	0.450499	1	DnaJ domain	-	DnaJ	J domain-containing protein		endoplasmic reticulum [GO:0005783]	GO:0005783	endoplasmic reticulum [GO:0005783]
TraesCS1A02G020700	74.6666	-0.212447	0.316604	-0.671019	0.502208	1	SacI homology domain	ko00562,ko01100,ko04070,map00562,map01100,map04070	Syja_N	SAC domain-containing protein	phosphatidylinositol dephosphorylation [GO:0046856]	endoplasmic reticulum [GO:0005783]; integral component of membrane [GO:0016021]; phosphatidylinositol-4-phosphate phosphatase activity [GO:0043812]; phosphatidylinositol dephosphorylation [GO:0046856]	GO:0005783; GO:0016021; GO:0043812; GO:0046856	endoplasmic reticulum [GO:0005783]; integral component of membrane [GO:0016021]	phosphatidylinositol-4-phosphate phosphatase activity [GO:0043812]
TraesCS1A02G020800	186.375	0.927212	0.716585	1.29393	0.195689	0.925665	Belongs to the cytochrome P450 family	-	p450	Uncharacterized protein		integral component of membrane [GO:0016021]; heme binding [GO:0020037]; iron ion binding [GO:0005506]; monooxygenase activity [GO:0004497]; oxidoreductase activity, acting on paired donors, with incorporation or reduction of molecular oxygen [GO:0016705]	GO:0004497; GO:0005506; GO:0016021; GO:0016705; GO:0020037	integral component of membrane [GO:0016021]	heme binding [GO:0020037]; iron ion binding [GO:0005506]; monooxygenase activity [GO:0004497]; oxidoreductase activity, acting on paired donors, with incorporation or reduction of molecular oxygen [GO:0016705]
TraesCS1A02G020900	9.46766	-0.197006	0.670677	-0.293741	0.768956	1	Bowman-Birk type proteinase inhibitor	-	Bowman-Birk_leg	Uncharacterized protein
TraesCS1A02G021000	0	NA	NA	NA	NA	NA	Belongs to the Bowman-Birk serine protease inhibitor family	-	Bowman-Birk_leg	BOWMAN_BIRK domain-containing protein		extracellular region [GO:0005576]; serine-type endopeptidase inhibitor activity [GO:0004867]	GO:0004867; GO:0005576	extracellular region [GO:0005576]	serine-type endopeptidase inhibitor activity [GO:0004867]
TraesCS1A02G021100	302.515	0.0772918	0.202766	0.381188	0.703064	1	Transferase family	-	Transferase	Uncharacterized protein		acyltransferase activity, transferring groups other than amino-acyl groups [GO:0016747]	GO:0016747		acyltransferase activity, transferring groups other than amino-acyl groups [GO:0016747]
TraesCS1A02G021200	520.164	0.203703	0.172592	1.18025	0.2379	0.953013	Mechanosensitive ion channel protein	-	MS_channel	Mechanosensitive ion channel protein	anion transport [GO:0006820]	integral component of membrane [GO:0016021]; plasma membrane [GO:0005886]; mechanosensitive ion channel activity [GO:0008381]; anion transport [GO:0006820]	GO:0005886; GO:0006820; GO:0008381; GO:0016021	integral component of membrane [GO:0016021]; plasma membrane [GO:0005886]	mechanosensitive ion channel activity [GO:0008381]
TraesCS1A02G021300	5.83226	-0.645234	1.24869	-0.51673	0.605345	1	-	-	-	Uncharacterized protein
TraesCS1A02G021400	3.77641	-1.41577	1.49074	-0.949708	0.342261	0.990984	Belongs to the Bowman-Birk serine protease inhibitor family	-	Bowman-Birk_leg	BOWMAN_BIRK domain-containing protein		extracellular region [GO:0005576]; serine-type endopeptidase inhibitor activity [GO:0004867]	GO:0004867; GO:0005576	extracellular region [GO:0005576]	serine-type endopeptidase inhibitor activity [GO:0004867]
TraesCS1A02G021700	0.499218	1.94625	4.36223	0.44616	0.655482	NA	disease resistance protein	-	NB-ARC	Uncharacterized protein	defense response [GO:0006952]; response to other organism [GO:0051707]	ADP binding [GO:0043531]; defense response [GO:0006952]; response to other organism [GO:0051707]	GO:0006952; GO:0043531; GO:0051707		ADP binding [GO:0043531]
TraesCS1A02G021800	5.04851	-1.07916	1.45113	-0.743666	0.457078	1	disease resistance protein	-	NB-ARC	Uncharacterized protein	defense response [GO:0006952]; response to other organism [GO:0051707]	ADP binding [GO:0043531]; defense response [GO:0006952]; response to other organism [GO:0051707]	GO:0006952; GO:0043531; GO:0051707		ADP binding [GO:0043531]
TraesCS1A02G021900	0.164274	0	4.40746	0	1	NA	Aldo/keto reductase family	ko00010,ko00040,ko00561,ko00930,ko01100,ko01110,ko01120,ko01130,ko01220,map00010,map00040,map00561,map00930,map01100,map01110,map01120,map01130,map01220	Aldo_ket_red	Aldo_ket_red domain-containing protein		cytosol [GO:0005829]; alditol:NADP+ 1-oxidoreductase activity [GO:0004032]	GO:0004032; GO:0005829	cytosol [GO:0005829]	alditol:NADP+ 1-oxidoreductase activity [GO:0004032]
TraesCS1A02G022000	738.979	0.1249	0.184929	0.675391	0.499427	1	Bowman-Birk type proteinase inhibitor	-	Bowman-Birk_leg	BOWMAN_BIRK domain-containing protein		extracellular region [GO:0005576]; serine-type endopeptidase inhibitor activity [GO:0004867]	GO:0004867; GO:0005576	extracellular region [GO:0005576]	serine-type endopeptidase inhibitor activity [GO:0004867]
TraesCS1A02G022400	5.82962	1.24545	0.994702	1.25208	0.210541	0.935182	Core-2/I-Branching enzyme	-	Branch	Uncharacterized protein		integral component of membrane [GO:0016021]; glycosyltransferase activity [GO:0016757]	GO:0016021; GO:0016757	integral component of membrane [GO:0016021]	glycosyltransferase activity [GO:0016757]
TraesCS1A02G022500	153.619	0.330457	0.159314	2.07424	0.0380569	0.653764	Rho GTPase-activating protein	-	-	Uncharacterized protein
TraesCS1A02G022700	135.795	0.255107	0.276055	0.924117	0.355425	0.993489	-	-	-	Uncharacterized protein		integral component of membrane [GO:0016021]	GO:0016021	integral component of membrane [GO:0016021]
TraesCS1A02G022800	61.6487	-0.0925273	0.402814	-0.229702	0.818323	1	-	-	-	Uncharacterized protein		integral component of membrane [GO:0016021]	GO:0016021	integral component of membrane [GO:0016021]
TraesCS1A02G023000	109.421	-0.516439	0.501562	-1.02966	0.303169	0.977977	-	-	-	Uncharacterized protein		integral component of membrane [GO:0016021]	GO:0016021	integral component of membrane [GO:0016021]
TraesCS1A02G023100	29.6126	-0.817705	0.788238	-1.03738	0.299557	0.975925	-	-	-	Uncharacterized protein		integral component of membrane [GO:0016021]	GO:0016021	integral component of membrane [GO:0016021]
TraesCS1A02G023200	355.334	-0.0897953	0.113112	-0.79386	0.427277	1	Belongs to the sulfotransferase 1 family	-	Sulfotransfer_1	Sulfotransferase (EC 2.8.2.-)	sulfation [GO:0051923]	cytoplasm [GO:0005737]; sulfotransferase activity [GO:0008146]; sulfation [GO:0051923]	GO:0005737; GO:0008146; GO:0051923	cytoplasm [GO:0005737]	sulfotransferase activity [GO:0008146]
TraesCS1A02G023205	8.97256	-1.20854	0.674682	-1.79127	0.0732492	0.765501	#N/A	#N/A	#N/A	Uncharacterized protein		copper ion binding [GO:0005507]	GO:0005507		copper ion binding [GO:0005507]
TraesCS1A02G023300	945.079	0.17819	0.145576	1.22403	0.220939	0.94242	Root cap	-	Root_cap	Uncharacterized protein
TraesCS1A02G023400	74.4833	-0.625953	0.649704	-0.963444	0.335325	0.988354	isoform X1	-	Ada3	Uncharacterized protein
TraesCS1A02G023500	7.54696	-0.441093	0.816694	-0.540096	0.589131	1	-	-	LRR_8	Uncharacterized protein
TraesCS1A02G023600	8.08364	-0.472301	1.07655	-0.438715	0.660868	1	-	-	LRR_8	Uncharacterized protein
TraesCS1A02G023700	28.1363	-0.142484	0.42861	-0.332434	0.739562	1	Phloem protein 2	-	PP2	Uncharacterized protein
TraesCS1A02G023800	647.454	0.119879	0.0923631	1.29791	0.194319	0.925345	Rab-GTPase-TBC domain	-	RabGAP-TBC	Rab-GAP TBC domain-containing protein	activation of GTPase activity [GO:0090630]	GTPase activator activity [GO:0005096]; activation of GTPase activity [GO:0090630]	GO:0005096; GO:0090630		GTPase activator activity [GO:0005096]
TraesCS1A02G023900	0	NA	NA	NA	NA	NA	-	-	-	Uncharacterized protein
TraesCS1A02G024000	0	NA	NA	NA	NA	NA	-	-	-	Uncharacterized protein
TraesCS1A02G024100	1.97715	3.53895	4.28565	0.825768	0.408936	NA	beta-galactosidase	-	BetaGal_dom4_5,Gal_Lectin,Glyco_hydro_35	Beta-galactosidase (EC 3.2.1.23)	carbohydrate metabolic process [GO:0005975]	vacuole [GO:0005773]; beta-galactosidase activity [GO:0004565]; carbohydrate metabolic process [GO:0005975]	GO:0004565; GO:0005773; GO:0005975	vacuole [GO:0005773]	beta-galactosidase activity [GO:0004565]
TraesCS1A02G024200	0	NA	NA	NA	NA	NA	-	-	-	Uncharacterized protein
TraesCS1A02G024300	3.29919	-0.769417	1.406	-0.547238	0.584215	1	-	-	-	Uncharacterized protein
TraesCS1A02G024400	9.62657	-0.265149	1.22595	-0.216279	0.82877	1	Belongs to the protein kinase superfamily. Ser Thr protein kinase family	-	LRRNT_2,LRR_1,LRR_6,LRR_8,Pkinase,Pkinase_Tyr	Protein kinase domain-containing protein	hormone-mediated signaling pathway [GO:0009755]; protein phosphorylation [GO:0006468]	integral component of membrane [GO:0016021]; plasma membrane [GO:0005886]; ATP binding [GO:0005524]; protein serine/threonine kinase activity [GO:0004674]; hormone-mediated signaling pathway [GO:0009755]; protein phosphorylation [GO:0006468]	GO:0004674; GO:0005524; GO:0005886; GO:0006468; GO:0009755; GO:0016021	integral component of membrane [GO:0016021]; plasma membrane [GO:0005886]	ATP binding [GO:0005524]; protein serine/threonine kinase activity [GO:0004674]
TraesCS1A02G024500	112.724	0.252154	0.183566	1.37364	0.169553	0.90899	TFIIA is a component of the transcription machinery of RNA polymerase II and plays an important role in transcriptional activation	ko03022,ko05203,map03022,map05203	TFIIA_gamma_C,TFIIA_gamma_N	Transcription initiation factor IIA subunit 2	RNA polymerase II preinitiation complex assembly [GO:0051123]	integral component of membrane [GO:0016021]; transcription factor TFIIA complex [GO:0005672]; RNA polymerase II general transcription initiation factor activity [GO:0016251]; TBP-class protein binding [GO:0017025]; RNA polymerase II preinitiation complex assembly [GO:0051123]	GO:0005672; GO:0016021; GO:0016251; GO:0017025; GO:0051123	integral component of membrane [GO:0016021]; transcription factor TFIIA complex [GO:0005672]	RNA polymerase II general transcription initiation factor activity [GO:0016251]; TBP-class protein binding [GO:0017025]
TraesCS1A02G024600	56.876	0.107652	0.283791	0.379335	0.704439	1	Stress-induced protein Di19, C-terminal	-	Di19_C,zf-Di19	Uncharacterized protein
TraesCS1A02G024700	219.238	0.157571	0.177466	0.887894	0.374598	0.998063	TruB family pseudouridylate synthase (N terminal domain)	-	TruB_C_2,TruB_N	tRNA pseudouridine(55) synthase (EC 5.4.99.25)	mRNA pseudouridine synthesis [GO:1990481]; tRNA modification [GO:0006400]	mitochondrion [GO:0005739]; pseudouridine synthase activity [GO:0009982]; RNA binding [GO:0003723]; mRNA pseudouridine synthesis [GO:1990481]; tRNA modification [GO:0006400]	GO:0003723; GO:0005739; GO:0006400; GO:0009982; GO:1990481	mitochondrion [GO:0005739]	pseudouridine synthase activity [GO:0009982]; RNA binding [GO:0003723]
TraesCS1A02G024900	0	NA	NA	NA	NA	NA	Potato inhibitor I family	-	potato_inhibit	Uncharacterized protein	response to wounding [GO:0009611]	serine-type endopeptidase inhibitor activity [GO:0004867]; response to wounding [GO:0009611]	GO:0004867; GO:0009611		serine-type endopeptidase inhibitor activity [GO:0004867]
TraesCS1A02G025100	5.51201	0.44587	0.864813	0.515568	0.606156	1	Belongs to the universal ribosomal protein uL22 family	ko03010,map03010	Ribosomal_L22	Uncharacterized protein	ribosome assembly [GO:0042255]; translation [GO:0006412]	large ribosomal subunit [GO:0015934]; mitochondrial large ribosomal subunit [GO:0005762]; structural constituent of ribosome [GO:0003735]; ribosome assembly [GO:0042255]; translation [GO:0006412]	GO:0003735; GO:0005762; GO:0006412; GO:0015934; GO:0042255	large ribosomal subunit [GO:0015934]; mitochondrial large ribosomal subunit [GO:0005762]	structural constituent of ribosome [GO:0003735]
TraesCS1A02G025200	555.568	-0.0974981	0.0926828	-1.05195	0.292821	0.973229	Protein of unknown function (DUF707)	-	DUF707	Uncharacterized protein		integral component of membrane [GO:0016021]	GO:0016021	integral component of membrane [GO:0016021]
TraesCS1A02G025500	491.185	0.0680879	0.242707	0.280535	0.779067	1	disease resistance protein RPM1	ko04626,map04626	NB-ARC	Uncharacterized protein	defense response [GO:0006952]; response to other organism [GO:0051707]	ADP binding [GO:0043531]; defense response [GO:0006952]; response to other organism [GO:0051707]	GO:0006952; GO:0043531; GO:0051707		ADP binding [GO:0043531]
TraesCS1A02G025600	666.601	-0.186422	0.18008	-1.03522	0.300567	0.976305	disease resistance protein RPM1	ko04626,map04626	NB-ARC	Uncharacterized protein	defense response [GO:0006952]; response to other organism [GO:0051707]	ADP binding [GO:0043531]; defense response [GO:0006952]; response to other organism [GO:0051707]	GO:0006952; GO:0043531; GO:0051707		ADP binding [GO:0043531]
TraesCS1A02G025700	111.839	-0.262662	0.242721	-1.08215	0.279184	0.967985	Zinc finger, C3HC4 type (RING finger)	ko00480,ko00590,ko04918,map00480,map00590,map04918	PTCB-BRCT,zf-C3HC4,zf-RING_2	Uncharacterized protein	cellular macromolecule metabolic process [GO:0044260]; primary metabolic process [GO:0044238]	intracellular membrane-bounded organelle [GO:0043231]; metal ion binding [GO:0046872]; cellular macromolecule metabolic process [GO:0044260]; primary metabolic process [GO:0044238]	GO:0043231; GO:0044238; GO:0044260; GO:0046872	intracellular membrane-bounded organelle [GO:0043231]	metal ion binding [GO:0046872]
TraesCS1A02G025800	58.3925	0.252248	0.427358	0.59025	0.555023	1	Belongs to the iron ascorbate-dependent oxidoreductase family	-	2OG-FeII_Oxy,DIOX_N	Fe2OG dioxygenase domain-containing protein		metal ion binding [GO:0046872]; oxidoreductase activity [GO:0016491]	GO:0016491; GO:0046872		metal ion binding [GO:0046872]; oxidoreductase activity [GO:0016491]
TraesCS1A02G025900	344.028	-0.171245	0.204683	-0.836633	0.402799	1	Oxidative-stress-responsive kinase 1 C-terminal domain	-	OSR1_C,Pkinase	Non-specific serine/threonine protein kinase (EC 2.7.11.1)	protein phosphorylation [GO:0006468]	ATP binding [GO:0005524]; protein serine/threonine kinase activity [GO:0004674]; protein phosphorylation [GO:0006468]	GO:0004674; GO:0005524; GO:0006468		ATP binding [GO:0005524]; protein serine/threonine kinase activity [GO:0004674]
TraesCS1A02G026000	318.116	0.195737	0.281778	0.694649	0.487275	1	Plant protein of unknown function (DUF868)	-	DUF868	Uncharacterized protein
TraesCS1A02G026100	3.40447	-0.915939	0.948125	-0.966053	0.334018	0.98779	-	-	-	Uncharacterized protein
TraesCS1A02G026200	318.295	-0.0944594	0.160569	-0.58828	0.556345	1	NB-ARC domain	ko04626,map04626	NB-ARC	Uncharacterized protein	defense response [GO:0006952]; response to other organism [GO:0051707]	ADP binding [GO:0043531]; defense response [GO:0006952]; response to other organism [GO:0051707]	GO:0006952; GO:0043531; GO:0051707		ADP binding [GO:0043531]
TraesCS1A02G026300	29.5646	-0.257668	0.482457	-0.534074	0.59329	1	Disease resistance protein RPP13	-	NB-ARC	Uncharacterized protein	defense response [GO:0006952]; response to other organism [GO:0051707]	mitochondrial intermembrane space [GO:0005758]; ADP binding [GO:0043531]; defense response [GO:0006952]; response to other organism [GO:0051707]	GO:0005758; GO:0006952; GO:0043531; GO:0051707	mitochondrial intermembrane space [GO:0005758]	ADP binding [GO:0043531]
TraesCS1A02G026400	818.865	-0.133943	0.16973	-0.78915	0.430024	1	Disease resistance protein RPP13	-	NB-ARC	Uncharacterized protein	defense response [GO:0006952]; response to other organism [GO:0051707]	ADP binding [GO:0043531]; defense response [GO:0006952]; response to other organism [GO:0051707]	GO:0006952; GO:0043531; GO:0051707		ADP binding [GO:0043531]
TraesCS1A02G026600	0.484772	2.22051	4.29639	0.516832	0.605273	NA	#N/A	#N/A	#N/A	Uncharacterized protein
TraesCS1A02G026700	0.315277	0.0148466	4.40746	0.00336851	0.997312	NA	Potato inhibitor I family	-	potato_inhibit	#N/A	#N/A	#N/A	#N/A	#N/A	#N/A
TraesCS1A02G026900	0.660406	-3.88499	4.2768	-0.908389	0.363673	NA	-	-	F-box,FBD,LRR_2	Uncharacterized protein
TraesCS1A02G027100	4.04834	0.0726314	1.51574	0.0479181	0.961782	1	Multicopper oxidase	-	Cu-oxidase,Cu-oxidase_2,Cu-oxidase_3	Uncharacterized protein		copper ion binding [GO:0005507]; oxidoreductase activity [GO:0016491]	GO:0005507; GO:0016491		copper ion binding [GO:0005507]; oxidoreductase activity [GO:0016491]
TraesCS1A02G027200	150.122	0.0929354	0.265171	0.350474	0.725983	1	Transcription factor TFIIH complex subunit Tfb5	ko03022,ko03420,map03022,map03420	Tfb5	General transcription and DNA repair factor IIH subunit TFB5	nucleotide-excision repair, preincision complex assembly [GO:0006294]; phosphorylation of RNA polymerase II C-terminal domain [GO:0070816]; transcription by RNA polymerase II [GO:0006366]; transcription initiation from RNA polymerase II promoter [GO:0006367]	transcription factor TFIIH core complex [GO:0000439]; transcription factor TFIIH holo complex [GO:0005675]; nucleotide-excision repair, preincision complex assembly [GO:0006294]; phosphorylation of RNA polymerase II C-terminal domain [GO:0070816]; transcription by RNA polymerase II [GO:0006366]; transcription initiation from RNA polymerase II promoter [GO:0006367]	GO:0000439; GO:0005675; GO:0006294; GO:0006366; GO:0006367; GO:0070816	transcription factor TFIIH core complex [GO:0000439]; transcription factor TFIIH holo complex [GO:0005675]
TraesCS1A02G027300	2204.73	-0.0868749	0.0932498	-0.931636	0.351524	0.992879	Belongs to the peptidase C1 family	-	Inhibitor_I29,Peptidase_C1	Uncharacterized protein	proteolysis involved in protein catabolic process [GO:0051603]	extracellular space [GO:0005615]; lysosome [GO:0005764]; cysteine-type endopeptidase activity [GO:0004197]; proteolysis involved in protein catabolic process [GO:0051603]	GO:0004197; GO:0005615; GO:0005764; GO:0051603	extracellular space [GO:0005615]; lysosome [GO:0005764]	cysteine-type endopeptidase activity [GO:0004197]
TraesCS1A02G027500	4.2373	0.340493	1.35635	0.251037	0.801786	1	-	-	-	Uncharacterized protein	NAD salvage [GO:0034355]	cytosol [GO:0005829]; nicotinate phosphoribosyltransferase activity [GO:0004516]; NAD salvage [GO:0034355]	GO:0004516; GO:0005829; GO:0034355	cytosol [GO:0005829]	nicotinate phosphoribosyltransferase activity [GO:0004516]
TraesCS1A02G027600	5.32805	5.98207	2.20193	2.71674	0.00659287	0.371998	Elongation factor 2	ko04152,ko04921,map04152,map04921	EFG_C,EFG_II,EFG_IV,GTP_EFTU,GTP_EFTU_D2	Tr-type G domain-containing protein	translational elongation [GO:0006414]	ribonucleoprotein complex [GO:1990904]; GTP binding [GO:0005525]; GTPase activity [GO:0003924]; ribosome binding [GO:0043022]; translation elongation factor activity [GO:0003746]; translational elongation [GO:0006414]	GO:0003746; GO:0003924; GO:0005525; GO:0006414; GO:0043022; GO:1990904	ribonucleoprotein complex [GO:1990904]	GTP binding [GO:0005525]; GTPase activity [GO:0003924]; ribosome binding [GO:0043022]; translation elongation factor activity [GO:0003746]
TraesCS1A02G027700	0.0846019	0.976634	4.40746	0.221586	0.824636	NA	-	-	-	Uncharacterized protein	NAD salvage [GO:0034355]	cytosol [GO:0005829]; nicotinate phosphoribosyltransferase activity [GO:0004516]; NAD salvage [GO:0034355]	GO:0004516; GO:0005829; GO:0034355	cytosol [GO:0005829]	nicotinate phosphoribosyltransferase activity [GO:0004516]
TraesCS1A02G027800	0	NA	NA	NA	NA	NA	-	-	-	Uncharacterized protein	NAD salvage [GO:0034355]	cytosol [GO:0005829]; nicotinate phosphoribosyltransferase activity [GO:0004516]; NAD salvage [GO:0034355]	GO:0004516; GO:0005829; GO:0034355	cytosol [GO:0005829]	nicotinate phosphoribosyltransferase activity [GO:0004516]
TraesCS1A02G028000	0.163925	0	4.40746	0	1	NA	-	-	-	Uncharacterized protein
TraesCS1A02G028200	1.74312	-2.18301	1.57796	-1.38343	0.166532	NA	Potato inhibitor I family	-	potato_inhibit	Uncharacterized protein	response to wounding [GO:0009611]	serine-type endopeptidase inhibitor activity [GO:0004867]; response to wounding [GO:0009611]	GO:0004867; GO:0009611		serine-type endopeptidase inhibitor activity [GO:0004867]
TraesCS1A02G028400	155.823	0.252941	0.247254	1.023	0.306306	0.979007	Disease resistance protein RPP13	-	NB-ARC	Uncharacterized protein	defense response [GO:0006952]; response to other organism [GO:0051707]	ADP binding [GO:0043531]; defense response [GO:0006952]; response to other organism [GO:0051707]	GO:0006952; GO:0043531; GO:0051707		ADP binding [GO:0043531]
TraesCS1A02G028500	145.289	-0.150036	0.179981	-0.83362	0.404495	1	Disease resistance protein RPP13	-	NB-ARC	Uncharacterized protein	defense response [GO:0006952]; response to other organism [GO:0051707]	ADP binding [GO:0043531]; defense response [GO:0006952]; response to other organism [GO:0051707]	GO:0006952; GO:0043531; GO:0051707		ADP binding [GO:0043531]
TraesCS1A02G028600	31.0626	-0.590974	0.388417	-1.52149	0.128136	0.866361	Disease resistance protein	-	NB-ARC	Uncharacterized protein	defense response [GO:0006952]; response to other organism [GO:0051707]	mitochondrial intermembrane space [GO:0005758]; ADP binding [GO:0043531]; defense response [GO:0006952]; response to other organism [GO:0051707]	GO:0005758; GO:0006952; GO:0043531; GO:0051707	mitochondrial intermembrane space [GO:0005758]	ADP binding [GO:0043531]
TraesCS1A02G028700	43.5213	-0.365252	0.499732	-0.730895	0.464843	1	Disease resistance protein RPP13	-	NB-ARC	Uncharacterized protein	defense response [GO:0006952]; response to other organism [GO:0051707]	mitochondrial intermembrane space [GO:0005758]; ADP binding [GO:0043531]; defense response [GO:0006952]; response to other organism [GO:0051707]	GO:0005758; GO:0006952; GO:0043531; GO:0051707	mitochondrial intermembrane space [GO:0005758]	ADP binding [GO:0043531]
TraesCS1A02G028900	295.813	0.587422	0.266441	2.2047	0.0274753	0.597916	Disease resistance protein RPP13	-	NB-ARC	Uncharacterized protein	defense response [GO:0006952]; response to other organism [GO:0051707]	ADP binding [GO:0043531]; defense response [GO:0006952]; response to other organism [GO:0051707]	GO:0006952; GO:0043531; GO:0051707		ADP binding [GO:0043531]
TraesCS1A02G029000	276.112	0.208881	0.229862	0.908722	0.363497	0.995302	-	-	-	Uncharacterized protein
TraesCS1A02G029100	549.634	-0.105803	0.196561	-0.538273	0.590389	1	Disease resistance protein RPP13	-	NB-ARC	Uncharacterized protein	defense response [GO:0006952]; response to other organism [GO:0051707]	ADP binding [GO:0043531]; defense response [GO:0006952]; response to other organism [GO:0051707]	GO:0006952; GO:0043531; GO:0051707		ADP binding [GO:0043531]
TraesCS1A02G029200	521.284	-0.227277	0.145074	-1.56663	0.117202	0.851541	Nucleic acid binding protein NABP	-	NABP,PUF	PUM-HD domain-containing protein	post-transcriptional regulation of gene expression [GO:0010608]; regulation of translation [GO:0006417]	cytoplasm [GO:0005737]; mRNA binding [GO:0003729]; post-transcriptional regulation of gene expression [GO:0010608]; regulation of translation [GO:0006417]	GO:0003729; GO:0005737; GO:0006417; GO:0010608	cytoplasm [GO:0005737]	mRNA binding [GO:0003729]
TraesCS1A02G029300	1328.6	-0.0138584	0.080434	-0.172295	0.863206	1	Cytosolic domain of 10TM putative phosphate transporter	-	PHM7_cyt,RSN1_7TM,RSN1_TM	Uncharacterized protein		integral component of membrane [GO:0016021]; plasma membrane [GO:0005886]; calcium activated cation channel activity [GO:0005227]	GO:0005227; GO:0005886; GO:0016021	integral component of membrane [GO:0016021]; plasma membrane [GO:0005886]	calcium activated cation channel activity [GO:0005227]
TraesCS1A02G029500	1.09179	0.310549	3.41056	0.091055	0.927449	NA	Transferase family	-	Transferase	Uncharacterized protein		acyltransferase activity, transferring groups other than amino-acyl groups [GO:0016747]	GO:0016747		acyltransferase activity, transferring groups other than amino-acyl groups [GO:0016747]
TraesCS1A02G029700	15.396	-0.244608	0.485232	-0.504104	0.614188	1	Disease resistance protein RPM1	-	NB-ARC	Rx_N domain-containing protein	defense response [GO:0006952]	defense response [GO:0006952]	GO:0006952
TraesCS1A02G029800	914.82	0.0491797	0.110397	0.445481	0.655972	1	zinc finger	-	DUF1117,zf-RING_2,zinc_ribbon_9	RING-type E3 ubiquitin transferase (EC 2.3.2.27)	protein ubiquitination [GO:0016567]	cytoplasm [GO:0005737]; metal ion binding [GO:0046872]; ubiquitin protein ligase activity [GO:0061630]; protein ubiquitination [GO:0016567]	GO:0005737; GO:0016567; GO:0046872; GO:0061630	cytoplasm [GO:0005737]	metal ion binding [GO:0046872]; ubiquitin protein ligase activity [GO:0061630]
TraesCS1A02G029900	2.348	1.63529	1.92773	0.848298	0.396272	1	Belongs to the multi antimicrobial extrusion (MATE) (TC 2.A.66.1) family	-	MatE	Protein DETOXIFICATION (Multidrug and toxic compound extrusion protein)	xenobiotic detoxification by transmembrane export across the plasma membrane [GO:1990961]	integral component of membrane [GO:0016021]; antiporter activity [GO:0015297]; xenobiotic transmembrane transporter activity [GO:0042910]; xenobiotic detoxification by transmembrane export across the plasma membrane [GO:1990961]	GO:0015297; GO:0016021; GO:0042910; GO:1990961	integral component of membrane [GO:0016021]	antiporter activity [GO:0015297]; xenobiotic transmembrane transporter activity [GO:0042910]
TraesCS1A02G030000	8.29394	-3.48661	3.60394	-0.967443	0.333322	0.987485	-	-	-	Uncharacterized protein		chloroplast thylakoid membrane [GO:0009535]; integral component of membrane [GO:0016021]	GO:0009535; GO:0016021	chloroplast thylakoid membrane [GO:0009535]; integral component of membrane [GO:0016021]
TraesCS1A02G030100	46.0925	0.380386	0.45051	0.844344	0.398477	1	NAD(P)H-binding	-	NAD_binding_10	NAD(P)-bd_dom domain-containing protein		oxidoreductase activity [GO:0016491]	GO:0016491		oxidoreductase activity [GO:0016491]
TraesCS1A02G030200	0.155	-1.80065	4.37152	-0.411905	0.680409	NA	Belongs to the GRAS family	-	GRAS	Uncharacterized protein	regulation of transcription, DNA-templated [GO:0006355]	nucleus [GO:0005634]; DNA-binding transcription factor activity [GO:0003700]; sequence-specific DNA binding [GO:0043565]; regulation of transcription, DNA-templated [GO:0006355]	GO:0003700; GO:0005634; GO:0006355; GO:0043565	nucleus [GO:0005634]	DNA-binding transcription factor activity [GO:0003700]; sequence-specific DNA binding [GO:0043565]
TraesCS1A02G030300	0.905148	0.419782	3.47069	0.120951	0.90373	NA	Belongs to the GRAS family	-	GRAS	Uncharacterized protein	regulation of transcription, DNA-templated [GO:0006355]	nucleus [GO:0005634]; DNA-binding transcription factor activity [GO:0003700]; sequence-specific DNA binding [GO:0043565]; regulation of transcription, DNA-templated [GO:0006355]	GO:0003700; GO:0005634; GO:0006355; GO:0043565	nucleus [GO:0005634]	DNA-binding transcription factor activity [GO:0003700]; sequence-specific DNA binding [GO:0043565]
TraesCS1A02G030400	0.164274	0	4.40746	0	1	NA	Jasmonate O-methyltransferase	-	Methyltransf_7	Uncharacterized protein	methylation [GO:0032259]	S-adenosylmethionine-dependent methyltransferase activity [GO:0008757]; methylation [GO:0032259]	GO:0008757; GO:0032259		S-adenosylmethionine-dependent methyltransferase activity [GO:0008757]
TraesCS1A02G030500	425.007	0.111369	0.11885	0.937055	0.34873	0.992805	Belongs to the DEAD box helicase family	-	DEAD,DUF4217,Helicase_C	Uncharacterized protein	ribosome biogenesis [GO:0042254]	nucleus [GO:0005634]; ATP binding [GO:0005524]; hydrolase activity [GO:0016787]; RNA binding [GO:0003723]; RNA helicase activity [GO:0003724]; ribosome biogenesis [GO:0042254]	GO:0003723; GO:0003724; GO:0005524; GO:0005634; GO:0016787; GO:0042254	nucleus [GO:0005634]	ATP binding [GO:0005524]; hydrolase activity [GO:0016787]; RNA binding [GO:0003723]; RNA helicase activity [GO:0003724]
TraesCS1A02G030600	439.17	0.19525	0.119082	1.63962	0.101084	0.824365	Rab5-interacting protein (Rab5ip)	-	Rab5ip	Uncharacterized protein	mitochondrial respirasome assembly [GO:0097250]	integral component of membrane [GO:0016021]; mitochondrial respirasome assembly [GO:0097250]	GO:0016021; GO:0097250	integral component of membrane [GO:0016021]
TraesCS1A02G030700	36.8218	0.226426	0.428629	0.528256	0.597322	1	PGR5-like protein	-	-	Uncharacterized protein	photosynthetic electron transport in photosystem I [GO:0009773]	chloroplast thylakoid membrane [GO:0009535]; integral component of membrane [GO:0016021]; oxidoreductase activity, acting on iron-sulfur proteins as donors [GO:0016730]; photosynthetic electron transport in photosystem I [GO:0009773]	GO:0009535; GO:0009773; GO:0016021; GO:0016730	chloroplast thylakoid membrane [GO:0009535]; integral component of membrane [GO:0016021]	oxidoreductase activity, acting on iron-sulfur proteins as donors [GO:0016730]
TraesCS1A02G030900	409.571	-0.562024	0.224421	-2.50433	0.0122683	0.467524	Protein kinase domain	-	Pkinase	Uncharacterized protein	protein phosphorylation [GO:0006468]	ATP binding [GO:0005524]; protein serine/threonine kinase activity [GO:0004674]; protein phosphorylation [GO:0006468]	GO:0004674; GO:0005524; GO:0006468		ATP binding [GO:0005524]; protein serine/threonine kinase activity [GO:0004674]
TraesCS1A02G031000	0.315356	0	4.40746	0	1	NA	Nucleotide-diphospho-sugar transferase	-	Nucleotid_trans	Nucleotid_trans domain-containing protein
TraesCS1A02G031100	12.7428	1.9396	1.46823	1.32105	0.186486	0.91992	Belongs to the peptidase C1 family	ko04140,ko04142,ko04145,ko04210,ko04612,ko04621,ko04924,ko05205,ko05323,ko05418,map04140,map04142,map04145,map04210,map04612,map04621,map04924,map05205,map05323,map05418	Granulin,Inhibitor_I29,Peptidase_C1	Uncharacterized protein	proteolysis involved in protein catabolic process [GO:0051603]	extracellular space [GO:0005615]; lysosome [GO:0005764]; cysteine-type endopeptidase activity [GO:0004197]; proteolysis involved in protein catabolic process [GO:0051603]	GO:0004197; GO:0005615; GO:0005764; GO:0051603	extracellular space [GO:0005615]; lysosome [GO:0005764]	cysteine-type endopeptidase activity [GO:0004197]
TraesCS1A02G031200	880.317	0.145871	0.126277	1.15516	0.248023	0.957767	belongs to the protein kinase superfamily	ko04010,ko04064,ko04620,ko04621,ko04624,ko04722,ko05133,ko05140,ko05142,ko05145,ko05152,ko05162,ko05164,map04010,map04064,map04620,map04621,map04624,map04722,map05133,map05140,map05142,map05145,map05152,map05162,map05164	Pkinase,Pkinase_Tyr	Protein kinase domain-containing protein	protein phosphorylation [GO:0006468]	ATP binding [GO:0005524]; protein serine/threonine kinase activity [GO:0004674]; protein phosphorylation [GO:0006468]	GO:0004674; GO:0005524; GO:0006468		ATP binding [GO:0005524]; protein serine/threonine kinase activity [GO:0004674]
TraesCS1A02G031300	31.941	0.440927	0.422315	1.04407	0.296453	0.974405	POT family	-	PTR2	Uncharacterized protein	oligopeptide transport [GO:0006857]	integral component of membrane [GO:0016021]; transmembrane transporter activity [GO:0022857]; oligopeptide transport [GO:0006857]	GO:0006857; GO:0016021; GO:0022857	integral component of membrane [GO:0016021]	transmembrane transporter activity [GO:0022857]
TraesCS1A02G031400	0.975315	1.5896	2.25045	0.706348	0.479972	NA	#N/A	#N/A	#N/A	Uncharacterized protein
TraesCS1A02G031600	10.5059	0.804493	0.723033	1.11266	0.265853	0.964164	PPR repeat	-	PPR,PPR_1,PPR_2,PPR_3	Restorer of fertility-like protein
TraesCS1A02G031700	6.92011	-0.078823	0.87122	-0.0904742	0.92791	1	PPR repeat	-	PPR,PPR_1,PPR_2,PPR_3	Restorer of fertility-like protein
TraesCS1A02G031800	127.228	-0.749617	0.41886	-1.78966	0.0735089	0.765501	LRR receptor-like serine threonine-protein kinase	-	LRR_8,Malectin_like,Pkinase,Pkinase_Tyr	Protein kinase domain-containing protein	protein phosphorylation [GO:0006468]	integral component of membrane [GO:0016021]; ATP binding [GO:0005524]; protein serine/threonine kinase activity [GO:0004674]; protein phosphorylation [GO:0006468]	GO:0004674; GO:0005524; GO:0006468; GO:0016021	integral component of membrane [GO:0016021]	ATP binding [GO:0005524]; protein serine/threonine kinase activity [GO:0004674]
TraesCS1A02G031900	17.9144	-0.611939	0.948892	-0.644898	0.518993	1	LRR receptor-like serine threonine-protein kinase	-	LRR_8,Malectin_like,Pkinase,Pkinase_Tyr	Protein kinase domain-containing protein	protein phosphorylation [GO:0006468]	integral component of membrane [GO:0016021]; ATP binding [GO:0005524]; protein serine/threonine kinase activity [GO:0004674]; protein phosphorylation [GO:0006468]	GO:0004674; GO:0005524; GO:0006468; GO:0016021	integral component of membrane [GO:0016021]	ATP binding [GO:0005524]; protein serine/threonine kinase activity [GO:0004674]
TraesCS1A02G032000	0.974224	-4.18098	4.27131	-0.978852	0.327653	NA	Belongs to the class I-like SAM-binding methyltransferase superfamily. Cation-independent O- methyltransferase family	-	Dimerisation,Methyltransf_2	Uncharacterized protein	aromatic compound biosynthetic process [GO:0019438]; methylation [GO:0032259]	O-methyltransferase activity [GO:0008171]; protein dimerization activity [GO:0046983]; S-adenosylmethionine-dependent methyltransferase activity [GO:0008757]; aromatic compound biosynthetic process [GO:0019438]; methylation [GO:0032259]	GO:0008171; GO:0008757; GO:0019438; GO:0032259; GO:0046983		O-methyltransferase activity [GO:0008171]; protein dimerization activity [GO:0046983]; S-adenosylmethionine-dependent methyltransferase activity [GO:0008757]
TraesCS1A02G032200	8.46994	0.167108	0.914172	0.182797	0.854957	1	Belongs to the class I-like SAM-binding methyltransferase superfamily. Cation-independent O- methyltransferase family	ko00943,ko00945,ko01110,map00943,map00945,map01110	Dimerisation,Methyltransf_2	Uncharacterized protein	aromatic compound biosynthetic process [GO:0019438]; methylation [GO:0032259]	O-methyltransferase activity [GO:0008171]; protein dimerization activity [GO:0046983]; S-adenosylmethionine-dependent methyltransferase activity [GO:0008757]; aromatic compound biosynthetic process [GO:0019438]; methylation [GO:0032259]	GO:0008171; GO:0008757; GO:0019438; GO:0032259; GO:0046983		O-methyltransferase activity [GO:0008171]; protein dimerization activity [GO:0046983]; S-adenosylmethionine-dependent methyltransferase activity [GO:0008757]
TraesCS1A02G032500	9.45704	-0.368792	0.736532	-0.500714	0.616572	1	#N/A	#N/A	#N/A	Uncharacterized protein
TraesCS1A02G032600	2.37213	-0.359493	1.75352	-0.205012	0.837563	1	-	-	2OG-FeII_Oxy	Uncharacterized protein
TraesCS1A02G032700	96.4923	0.0653366	0.275916	0.236799	0.812813	1	Component of the replication protein A complex (RPA) required for DNA recombination, repair and replication. The activity of RPA is mediated by single-stranded DNA binding and protein interactions. Probably involved in repair of double-strand DNA breaks (DSBs) induced by genotoxic stresses	ko03030,ko03420,ko03430,ko03440,ko03460,map03030,map03420,map03430,map03440,map03460	REPA_OB_2,Rep-A_N,Rep_fac-A_C,tRNA_anti-codon,zf-CCHC	Replication protein A subunit	DNA unwinding involved in DNA replication [GO:0006268]; double-strand break repair via homologous recombination [GO:0000724]; meiotic cell cycle [GO:0051321]; nucleotide-excision repair [GO:0006289]; telomere maintenance via telomerase [GO:0007004]	DNA replication factor A complex [GO:0005662]; damaged DNA binding [GO:0003684]; single-stranded telomeric DNA binding [GO:0043047]; zinc ion binding [GO:0008270]; DNA unwinding involved in DNA replication [GO:0006268]; double-strand break repair via homologous recombination [GO:0000724]; meiotic cell cycle [GO:0051321]; nucleotide-excision repair [GO:0006289]; telomere maintenance via telomerase…	GO:0000724; GO:0003684; GO:0005662; GO:0006268; GO:0006289; GO:0007004; GO:0008270; GO:0043047; GO:0051321	DNA replication factor A complex [GO:0005662]	damaged DNA binding [GO:0003684]; single-stranded telomeric DNA binding [GO:0043047]; zinc ion binding [GO:0008270]
TraesCS1A02G032900	6.74839	0.518223	1.59447	0.325012	0.745172	1	Belongs to the multi antimicrobial extrusion (MATE) (TC 2.A.66.1) family	-	MatE	Protein DETOXIFICATION (Multidrug and toxic compound extrusion protein)	xenobiotic detoxification by transmembrane export across the plasma membrane [GO:1990961]	integral component of membrane [GO:0016021]; membrane [GO:0016020]; antiporter activity [GO:0015297]; transmembrane transporter activity [GO:0022857]; xenobiotic transmembrane transporter activity [GO:0042910]; xenobiotic detoxification by transmembrane export across the plasma membrane [GO:1990961]	GO:0015297; GO:0016020; GO:0016021; GO:0022857; GO:0042910; GO:1990961	integral component of membrane [GO:0016021]; membrane [GO:0016020]	antiporter activity [GO:0015297]; transmembrane transporter activity [GO:0022857]; xenobiotic transmembrane transporter activity [GO:0042910]
TraesCS1A02G033000	276.666	0.0894134	0.150702	0.593313	0.552972	1	WD domain, G-beta repeat	ko03013,ko05164,map03013,map05164	WD40	Uncharacterized protein	RNA export from nucleus [GO:0006405]; transcription-dependent tethering of RNA polymerase II gene DNA at nuclear periphery [GO:0000972]	nuclear pore [GO:0005643]; RNA binding [GO:0003723]; ubiquitin binding [GO:0043130]; RNA export from nucleus [GO:0006405]; transcription-dependent tethering of RNA polymerase II gene DNA at nuclear periphery [GO:0000972]	GO:0000972; GO:0003723; GO:0005643; GO:0006405; GO:0043130	nuclear pore [GO:0005643]	RNA binding [GO:0003723]; ubiquitin binding [GO:0043130]
TraesCS1A02G033100	801.233	0.120095	0.136748	0.878219	0.379825	0.999061	F-box LRR-repeat protein	-	F-box,F-box-like,LRR_6	F-box domain-containing protein	SCF-dependent proteasomal ubiquitin-dependent protein catabolic process [GO:0031146]	SCF ubiquitin ligase complex [GO:0019005]; SCF-dependent proteasomal ubiquitin-dependent protein catabolic process [GO:0031146]	GO:0019005; GO:0031146	SCF ubiquitin ligase complex [GO:0019005]
TraesCS1A02G033200	184.807	-0.0943884	0.227589	-0.414732	0.678338	1	Protein of unknown function (DUF563)	ko00514,ko00515,ko01100,map00514,map00515,map01100	DUF563	Uncharacterized protein		Golgi membrane [GO:0000139]; integral component of membrane [GO:0016021]; glycosyltransferase activity [GO:0016757]; pentosyltransferase activity [GO:0016763]	GO:0000139; GO:0016021; GO:0016757; GO:0016763	Golgi membrane [GO:0000139]; integral component of membrane [GO:0016021]	glycosyltransferase activity [GO:0016757]; pentosyltransferase activity [GO:0016763]
TraesCS1A02G033300	93.8267	-0.109153	0.250183	-0.436294	0.662624	1	Belongs to the small Tim family	-	zf-Tim10_DDP	zf-Tim10_DDP domain-containing protein
TraesCS1A02G033500	23.4538	-19.1166	4.25987	-4.4876	NA	NA	Tim17/Tim22/Tim23/Pmp24 family	-	Tim17	Uncharacterized protein	protein import into chloroplast stroma [GO:0045037]	chloroplast outer membrane [GO:0009707]; integral component of membrane [GO:0016021]; amino acid transmembrane transporter activity [GO:0015171]; protein import into chloroplast stroma [GO:0045037]	GO:0009707; GO:0015171; GO:0016021; GO:0045037	chloroplast outer membrane [GO:0009707]; integral component of membrane [GO:0016021]	amino acid transmembrane transporter activity [GO:0015171]
TraesCS1A02G033600	924.61	0.453532	0.256835	1.76585	0.0774214	0.775283	Tim17/Tim22/Tim23/Pmp24 family	-	Tim17	Uncharacterized protein	protein import into chloroplast stroma [GO:0045037]	chloroplast outer membrane [GO:0009707]; integral component of membrane [GO:0016021]; amino acid transmembrane transporter activity [GO:0015171]; protein import into chloroplast stroma [GO:0045037]	GO:0009707; GO:0015171; GO:0016021; GO:0045037	chloroplast outer membrane [GO:0009707]; integral component of membrane [GO:0016021]	amino acid transmembrane transporter activity [GO:0015171]
TraesCS1A02G033700	583.829	0.240355	0.194117	1.23819	0.215644	0.938815	Serine/threonine phosphatases, family 2C, catalytic domain	-	PP2C	Protein-serine/threonine phosphatase (EC 3.1.3.16)	protein dephosphorylation [GO:0006470]	myosin phosphatase activity [GO:0017018]; protein dephosphorylation [GO:0006470]	GO:0006470; GO:0017018		myosin phosphatase activity [GO:0017018]
TraesCS1A02G033800	85.3199	-0.028805	0.285305	-0.100962	0.919581	1	Hydrolyzes acetyl esters in homogalacturonan regions of pectin. In type I primary cell wall, galacturonic acid residues of pectin can be acetylated at the O-2 and O-3 positions. Decreasing the degree of acetylation of pectin gels in vitro alters their physical properties	ko04310,map04310	PAE	Pectin acetylesterase (EC 3.1.1.-)	cell wall organization [GO:0071555]	extracellular region [GO:0005576]; pectin acetylesterase activity [GO:0052793]; cell wall organization [GO:0071555]	GO:0005576; GO:0052793; GO:0071555	extracellular region [GO:0005576]	pectin acetylesterase activity [GO:0052793]
TraesCS1A02G034000	19.156	0.64932	0.623061	1.04214	0.297345	0.974447	Belongs to the multicopper oxidase family	ko00053,ko01100,map00053,map01100	Cu-oxidase,Cu-oxidase_2,Cu-oxidase_3	Uncharacterized protein		integral component of membrane [GO:0016021]; oxidoreductase activity [GO:0016491]	GO:0016021; GO:0016491	integral component of membrane [GO:0016021]	oxidoreductase activity [GO:0016491]
TraesCS1A02G034100	149.944	0.209038	0.216532	0.965388	0.334351	0.988081	Cytosolic domain of 10TM putative phosphate transporter	-	PHM7_cyt,RSN1_7TM,RSN1_TM	Uncharacterized protein		integral component of membrane [GO:0016021]; plasma membrane [GO:0005886]; calcium activated cation channel activity [GO:0005227]	GO:0005227; GO:0005886; GO:0016021	integral component of membrane [GO:0016021]; plasma membrane [GO:0005886]	calcium activated cation channel activity [GO:0005227]
TraesCS1A02G034300	129.291	-0.315994	0.379286	-0.833127	0.404773	1	protein modification by small protein conjugation	-	Ank,Ank_2,Ank_3,Ank_4,Ank_5	RING-type domain-containing protein	cellular macromolecule metabolic process [GO:0044260]; primary metabolic process [GO:0044238]	transferase activity [GO:0016740]; cellular macromolecule metabolic process [GO:0044260]; primary metabolic process [GO:0044238]	GO:0016740; GO:0044238; GO:0044260		transferase activity [GO:0016740]
TraesCS1A02G034600	0	NA	NA	NA	NA	NA	Group XV phospholipase A2	ko00564,ko04142,map00564,map04142	LCAT	Uncharacterized protein	lipid metabolic process [GO:0006629]	O-acyltransferase activity [GO:0008374]; lipid metabolic process [GO:0006629]	GO:0006629; GO:0008374		O-acyltransferase activity [GO:0008374]
TraesCS1A02G034700	0	NA	NA	NA	NA	NA	Group XV phospholipase A2	ko00564,ko04142,map00564,map04142	LCAT	Uncharacterized protein	lipid metabolic process [GO:0006629]	lipid metabolic process [GO:0006629]	GO:0006629
TraesCS1A02G034900	0.814644	-4.18851	4.27119	-0.980644	0.326768	NA	Belongs to the cytochrome P450 family	ko00100,ko01100,ko01110,ko01130,map00100,map01100,map01110,map01130	p450	Uncharacterized protein	sterol biosynthetic process [GO:0016126]; sterol metabolic process [GO:0016125]	integral component of membrane [GO:0016021]; heme binding [GO:0020037]; iron ion binding [GO:0005506]; monooxygenase activity [GO:0004497]; oxidoreductase activity [GO:0016491]; oxidoreductase activity, acting on paired donors, with incorporation or reduction of molecular oxygen [GO:0016705]; sterol biosynthetic process [GO:0016126]; sterol metabolic process [GO:0016125]	GO:0004497; GO:0005506; GO:0016021; GO:0016125; GO:0016126; GO:0016491; GO:0016705; GO:0020037	integral component of membrane [GO:0016021]	heme binding [GO:0020037]; iron ion binding [GO:0005506]; monooxygenase activity [GO:0004497]; oxidoreductase activity [GO:0016491]; oxidoreductase activity, acting on paired donors, with incorporation or reduction of molecular oxygen [GO:0016705]
TraesCS1A02G035000	301.899	-0.183994	0.131651	-1.39759	0.162236	0.900817	-	ko03013,map03013	-	Uncharacterized protein
TraesCS1A02G035100	130.791	-0.722145	0.345128	-2.09239	0.0364033	0.646863	ANTH domain	-	ANTH	ENTH domain-containing protein	clathrin coat assembly [GO:0048268]; clathrin-dependent endocytosis [GO:0072583]	clathrin-coated pit [GO:0005905]; clathrin-coated vesicle [GO:0030136]; Golgi apparatus [GO:0005794]; 1-phosphatidylinositol binding [GO:0005545]; clathrin binding [GO:0030276]; clathrin coat assembly [GO:0048268]; clathrin-dependent endocytosis [GO:0072583]	GO:0005545; GO:0005794; GO:0005905; GO:0030136; GO:0030276; GO:0048268; GO:0072583	clathrin-coated pit [GO:0005905]; clathrin-coated vesicle [GO:0030136]; Golgi apparatus [GO:0005794]	1-phosphatidylinositol binding [GO:0005545]; clathrin binding [GO:0030276]
TraesCS1A02G035200	67.2145	-0.395288	0.269303	-1.46782	0.142154	0.881048	Dof domain, zinc finger	-	zf-Dof	Dof-type domain-containing protein		nucleus [GO:0005634]; DNA binding [GO:0003677]; DNA-binding transcription factor activity [GO:0003700]	GO:0003677; GO:0003700; GO:0005634	nucleus [GO:0005634]	DNA binding [GO:0003677]; DNA-binding transcription factor activity [GO:0003700]
TraesCS1A02G035300	44.4473	-0.660473	0.333998	-1.97747	0.0479883	0.687949	-	-	-	Uncharacterized protein
TraesCS1A02G035400	2.90736	-1.22235	1.43822	-0.849905	0.395378	1	-	-	-	Myb_DNA-bind_3 domain-containing protein
TraesCS1A02G035500	7.7856	-0.0981361	1.07542	-0.0912539	0.927291	1	Plant pleckstrin homology-like region	-	Auxin_canalis,PH_2	Uncharacterized protein
TraesCS1A02G035600	922.835	-0.298193	0.195081	-1.52856	0.126374	0.864593	Salt stress response/antifungal	-	Stress-antifung	Uncharacterized protein
TraesCS1A02G035700	26.2933	0.354587	0.572568	0.619292	0.535724	1	Wall-associated receptor kinase	-	EGF_CA,GUB_WAK_bind,Pkinase,Pkinase_Tyr	Uncharacterized protein	cell surface receptor signaling pathway [GO:0007166]; protein phosphorylation [GO:0006468]	integral component of membrane [GO:0016021]; plasma membrane [GO:0005886]; ATP binding [GO:0005524]; calcium ion binding [GO:0005509]; polysaccharide binding [GO:0030247]; protein serine/threonine kinase activity [GO:0004674]; cell surface receptor signaling pathway [GO:0007166]; protein phosphorylation [GO:0006468]	GO:0004674; GO:0005509; GO:0005524; GO:0005886; GO:0006468; GO:0007166; GO:0016021; GO:0030247	integral component of membrane [GO:0016021]; plasma membrane [GO:0005886]	ATP binding [GO:0005524]; calcium ion binding [GO:0005509]; polysaccharide binding [GO:0030247]; protein serine/threonine kinase activity [GO:0004674]
TraesCS1A02G035800	6316.9	0.0544793	0.111144	0.490171	0.624013	1	-	-	-	Uncharacterized protein		integral component of membrane [GO:0016021]	GO:0016021	integral component of membrane [GO:0016021]
TraesCS1A02G035900	55.3829	0.062862	0.482549	0.130271	0.896352	1	NB-ARC domain	-	NB-ARC	Uncharacterized protein	defense response [GO:0006952]; response to other organism [GO:0051707]	ADP binding [GO:0043531]; defense response [GO:0006952]; response to other organism [GO:0051707]	GO:0006952; GO:0043531; GO:0051707		ADP binding [GO:0043531]
TraesCS1A02G036100	275.755	0.0711956	0.249626	0.285209	0.775484	1	ACT domain-containing protein	-	ACT	ACT domain-containing protein
TraesCS1A02G036200	2.98987	-1.95048	2.37101	-0.822637	0.410714	1	Belongs to the chalcone isomerase family	-	Chalcone,Chalcone_3	Chalcone-flavonone isomerase family protein	fatty acid metabolic process [GO:0006631]	chloroplast stroma [GO:0009570]; fatty acid binding [GO:0005504]; intramolecular lyase activity [GO:0016872]; fatty acid metabolic process [GO:0006631]	GO:0005504; GO:0006631; GO:0009570; GO:0016872	chloroplast stroma [GO:0009570]	fatty acid binding [GO:0005504]; intramolecular lyase activity [GO:0016872]
TraesCS1A02G036300	340.039	0.209249	0.113007	1.85165	0.0640758	0.741087	Galactoside-binding lectin	-	Gal-bind_lectin,Galactosyl_T	Galectin domain-containing protein	protein glycosylation [GO:0006486]	Golgi membrane [GO:0000139]; integral component of membrane [GO:0016021]; carbohydrate binding [GO:0030246]; galactosyltransferase activity [GO:0008378]; glycosyltransferase activity [GO:0016757]; protein glycosylation [GO:0006486]	GO:0000139; GO:0006486; GO:0008378; GO:0016021; GO:0016757; GO:0030246	Golgi membrane [GO:0000139]; integral component of membrane [GO:0016021]	carbohydrate binding [GO:0030246]; galactosyltransferase activity [GO:0008378]; glycosyltransferase activity [GO:0016757]
TraesCS1A02G036500	2.67025	-0.550675	2.26871	-0.242726	0.808217	1	A Receptor for Ubiquitination Targets	-	F-box	F-box domain-containing protein
TraesCS1A02G036600	1.47931	-1.93516	1.87327	-1.03304	0.301586	NA	DVL family	-	DVL	Uncharacterized protein	negative regulation of cell population proliferation [GO:0008285]; shoot system development [GO:0048367]	plasma membrane [GO:0005886]; negative regulation of cell population proliferation [GO:0008285]; shoot system development [GO:0048367]	GO:0005886; GO:0008285; GO:0048367	plasma membrane [GO:0005886]
TraesCS1A02G036700	41.5023	0.423616	0.330444	1.28196	0.199857	0.929082	Enoyl-(Acyl carrier protein) reductase	-	adh_short_C2	Uncharacterized protein
TraesCS1A02G036800	4.25834	0.321077	1.19723	0.268183	0.788559	1	-	-	DUF295,F-box	DUF295 domain-containing protein
TraesCS1A02G037000	0.16145	0	4.40746	0	1	NA	-	-	-	Uncharacterized protein	spliceosomal tri-snRNP complex assembly [GO:0000244]	catalytic step 2 spliceosome [GO:0071013]; U5 snRNP [GO:0005682]; pre-mRNA intronic binding [GO:0097157]; U1 snRNA binding [GO:0030619]; U2 snRNA binding [GO:0030620]; U5 snRNA binding [GO:0030623]; U6 snRNA binding [GO:0017070]; spliceosomal tri-snRNP complex assembly [GO:0000244]	GO:0000244; GO:0005682; GO:0017070; GO:0030619; GO:0030620; GO:0030623; GO:0071013; GO:0097157	catalytic step 2 spliceosome [GO:0071013]; U5 snRNP [GO:0005682]	pre-mRNA intronic binding [GO:0097157]; U1 snRNA binding [GO:0030619]; U2 snRNA binding [GO:0030620]; U5 snRNA binding [GO:0030623]; U6 snRNA binding [GO:0017070]
TraesCS1A02G037300	70.9214	0.11434	0.32828	0.348301	0.727614	1	Thaumatin family	-	Thaumatin	Uncharacterized protein	defense response [GO:0006952]	defense response [GO:0006952]	GO:0006952
TraesCS1A02G037400	25.7265	0.206212	0.808282	0.255124	0.798627	1	Sodium/hydrogen exchanger family	-	Na_H_Exchanger	Na_H_Exchanger domain-containing protein	cation transport [GO:0006812]	chloroplast envelope [GO:0009941]; integral component of membrane [GO:0016021]; solute:proton antiporter activity [GO:0015299]; cation transport [GO:0006812]	GO:0006812; GO:0009941; GO:0015299; GO:0016021	chloroplast envelope [GO:0009941]; integral component of membrane [GO:0016021]	solute:proton antiporter activity [GO:0015299]
TraesCS1A02G037700	218.06	-0.099727	0.209873	-0.475178	0.63466	1	Phenylalanine ammonia-lyase	ko00360,ko00940,ko01100,ko01110,map00360,map00940,map01100,map01110	Lyase_aromatic	Phenylalanine ammonia-lyase (EC 4.3.1.24)	cinnamic acid biosynthetic process [GO:0009800]; L-phenylalanine catabolic process [GO:0006559]	cytoplasm [GO:0005737]; phenylalanine ammonia-lyase activity [GO:0045548]; cinnamic acid biosynthetic process [GO:0009800]; L-phenylalanine catabolic process [GO:0006559]	GO:0005737; GO:0006559; GO:0009800; GO:0045548	cytoplasm [GO:0005737]	phenylalanine ammonia-lyase activity [GO:0045548]
TraesCS1A02G037800	633.437	-0.329535	0.145874	-2.25904	0.0238806	0.573863	Phenylalanine ammonia-lyase	ko00360,ko00940,ko01100,ko01110,map00360,map00940,map01100,map01110	Lyase_aromatic	Phenylalanine ammonia-lyase (EC 4.3.1.24)	cinnamic acid biosynthetic process [GO:0009800]; L-phenylalanine catabolic process [GO:0006559]	cytoplasm [GO:0005737]; phenylalanine ammonia-lyase activity [GO:0045548]; cinnamic acid biosynthetic process [GO:0009800]; L-phenylalanine catabolic process [GO:0006559]	GO:0005737; GO:0006559; GO:0009800; GO:0045548	cytoplasm [GO:0005737]	phenylalanine ammonia-lyase activity [GO:0045548]
TraesCS1A02G037900	501.289	-0.197088	0.152559	-1.29188	0.196397	0.92583	-	-	-	Uncharacterized protein
TraesCS1A02G038100	1428.69	-0.103674	0.219227	-0.472906	0.63628	1	Histone 2A	ko04217,ko05034,ko05322,map04217,map05034,map05322	Histone,Histone_H2A_C	Histone H2A		nucleosome [GO:0000786]; nucleus [GO:0005634]; DNA binding [GO:0003677]; protein heterodimerization activity [GO:0046982]; structural constituent of chromatin [GO:0030527]	GO:0000786; GO:0003677; GO:0005634; GO:0030527; GO:0046982	nucleosome [GO:0000786]; nucleus [GO:0005634]	DNA binding [GO:0003677]; protein heterodimerization activity [GO:0046982]; structural constituent of chromatin [GO:0030527]
TraesCS1A02G038200	10240.6	-0.131	0.188653	-0.694393	0.487436	1	Histone H2A	ko04217,ko05034,ko05322,map04217,map05034,map05322	Histone,Histone_H2A_C	Histone H2A		nucleosome [GO:0000786]; nucleus [GO:0005634]; DNA binding [GO:0003677]; protein heterodimerization activity [GO:0046982]; structural constituent of chromatin [GO:0030527]	GO:0000786; GO:0003677; GO:0005634; GO:0030527; GO:0046982	nucleosome [GO:0000786]; nucleus [GO:0005634]	DNA binding [GO:0003677]; protein heterodimerization activity [GO:0046982]; structural constituent of chromatin [GO:0030527]
TraesCS1A02G038300	0.41773	2.51692	4.32498	0.58195	0.5606	NA	Soluble inorganic pyrophosphatase	ko00190,map00190	Pyrophosphatase	Inorganic diphosphatase (EC 3.6.1.1)	phosphate-containing compound metabolic process [GO:0006796]	cytoplasm [GO:0005737]; inorganic diphosphatase activity [GO:0004427]; magnesium ion binding [GO:0000287]; phosphate-containing compound metabolic process [GO:0006796]	GO:0000287; GO:0004427; GO:0005737; GO:0006796	cytoplasm [GO:0005737]	inorganic diphosphatase activity [GO:0004427]; magnesium ion binding [GO:0000287]
TraesCS1A02G038400	482.866	-0.325052	0.156891	-2.07184	0.0382808	0.655457	Poly (ADP-ribose) polymerase	ko03410,ko04210,ko04212,ko04214,ko04217,map03410,map04210,map04212,map04214,map04217	BRCT,PADR1,PARP,PARP_reg,WGR,zf-PARP	Poly [ADP-ribose] polymerase (EC 2.4.2.30)	double-strand break repair [GO:0006302]; protein poly-ADP-ribosylation [GO:0070212]	nucleolus [GO:0005730]; DNA binding [GO:0003677]; NAD binding [GO:0051287]; NAD+ ADP-ribosyltransferase activity [GO:0003950]; NAD+-protein ADP-ribosyltransferase activity [GO:1990404]; zinc ion binding [GO:0008270]; double-strand break repair [GO:0006302]; protein poly-ADP-ribosylation [GO:0070212]	GO:0003677; GO:0003950; GO:0005730; GO:0006302; GO:0008270; GO:0051287; GO:0070212; GO:1990404	nucleolus [GO:0005730]	DNA binding [GO:0003677]; NAD binding [GO:0051287]; NAD+ ADP-ribosyltransferase activity [GO:0003950]; NAD+-protein ADP-ribosyltransferase activity [GO:1990404]; zinc ion binding [GO:0008270]
TraesCS1A02G038500	46.2861	-0.0406821	0.338395	-0.120221	0.904308	1	Ulp1 protease family, C-terminal catalytic domain	-	Peptidase_C48	Uncharacterized protein
TraesCS1A02G038600	114.874	0.155161	0.244566	0.634434	0.525798	1	NB-ARC domain	-	NB-ARC	Uncharacterized protein	defense response [GO:0006952]	defense response [GO:0006952]	GO:0006952
TraesCS1A02G039100	64.1481	0.511761	0.99177	0.516008	0.605849	1	protein desumoylation	-	B3	TF-B3 domain-containing protein		nucleus [GO:0005634]; DNA binding [GO:0003677]	GO:0003677; GO:0005634	nucleus [GO:0005634]	DNA binding [GO:0003677]
TraesCS1A02G039200	333.331	0.129749	0.13504	0.960819	0.336643	0.98902	MORC family CW-type zinc finger protein	-	HATPase_c_3	Morc6_S5 domain-containing protein	positive regulation of defense response [GO:0031349]; positive regulation of response to biotic stimulus [GO:0002833]; positive regulation of response to external stimulus [GO:0032103]	nucleus [GO:0005634]; ATP hydrolysis activity [GO:0016887]; endonuclease activity [GO:0004519]; positive regulation of defense response [GO:0031349]; positive regulation of response to biotic stimulus [GO:0002833]; positive regulation of response to external stimulus [GO:0032103]	GO:0002833; GO:0004519; GO:0005634; GO:0016887; GO:0031349; GO:0032103	nucleus [GO:0005634]	ATP hydrolysis activity [GO:0016887]; endonuclease activity [GO:0004519]
TraesCS1A02G039300	207.838	0.00752403	0.129839	0.0579489	0.953789	1	Inositol polyphosphate phosphatase, catalytic domain homologues	ko00562,ko01100,ko04070,map00562,map01100,map04070	Exo_endo_phos	IPPc domain-containing protein	inositol phosphate dephosphorylation [GO:0046855]; phosphatidylinositol dephosphorylation [GO:0046856]	inositol-polyphosphate 5-phosphatase activity [GO:0004445]; inositol phosphate dephosphorylation [GO:0046855]; phosphatidylinositol dephosphorylation [GO:0046856]	GO:0004445; GO:0046855; GO:0046856		inositol-polyphosphate 5-phosphatase activity [GO:0004445]
TraesCS1A02G039400	26.1533	0.048702	1.04317	0.0466866	0.962763	1	Domain of unknown function (DUF383)	-	DUF383,DUF384	DUF383 domain-containing protein
TraesCS1A02G039800	58.4955	0.244433	0.405535	0.602742	0.54668	1	3-ketoacyl-CoA synthase	ko00062,ko01110,map00062,map01110	ACP_syn_III_C,FAE1_CUT1_RppA	3-ketoacyl-CoA synthase (EC 2.3.1.-)	fatty acid biosynthetic process [GO:0006633]	membrane [GO:0016020]; acyltransferase activity, transferring groups other than amino-acyl groups [GO:0016747]; fatty acid biosynthetic process [GO:0006633]	GO:0006633; GO:0016020; GO:0016747	membrane [GO:0016020]	acyltransferase activity, transferring groups other than amino-acyl groups [GO:0016747]
TraesCS1A02G039900	0	NA	NA	NA	NA	NA	Protein of unknown function, DUF594	-	DUF4220,DUF594	DUF4220 domain-containing protein		integral component of membrane [GO:0016021]	GO:0016021	integral component of membrane [GO:0016021]
TraesCS1A02G040000	0.617361	-0.101367	4.34068	-0.0233527	0.981369	NA	#N/A	#N/A	#N/A	Uncharacterized protein		integral component of membrane [GO:0016021]	GO:0016021	integral component of membrane [GO:0016021]
TraesCS1A02G040200	542.923	0.174607	0.173442	1.00672	0.314071	0.981996	C2H2-type zinc finger	-	zf-C2H2_6	C2H2-type domain-containing protein
TraesCS1A02G040300	1657.69	0.222608	0.117605	1.89284	0.0583791	0.725333	C2H2-type zinc finger	-	zf-C2H2_6	C2H2-type domain-containing protein
TraesCS1A02G040400	941.818	-0.111217	0.107755	-1.03213	0.302013	0.97731	Zinc knuckle	ko03015,ko05130,map03015,map05130	RRM_1,zf-CCHC	Uncharacterized protein		RNA binding [GO:0003723]; zinc ion binding [GO:0008270]	GO:0003723; GO:0008270		RNA binding [GO:0003723]; zinc ion binding [GO:0008270]
TraesCS1A02G040500	639.479	-0.021374	0.162751	-0.131329	0.895515	1	-	-	-	Uncharacterized protein
TraesCS1A02G040600	2465.47	0.0553939	0.118314	0.468192	0.639647	1	Belongs to the GPI family	ko00010,ko00030,ko00500,ko00520,ko01100,ko01110,ko01120,ko01130,ko01200,map00010,map00030,map00500,map00520,map01100,map01110,map01120,map01130,map01200	PGI	Glucose-6-phosphate isomerase (EC 5.3.1.9)	gluconeogenesis [GO:0006094]; glucose 6-phosphate metabolic process [GO:0051156]; glycolytic process [GO:0006096]	cytosol [GO:0005829]; carbohydrate derivative binding [GO:0097367]; glucose-6-phosphate isomerase activity [GO:0004347]; monosaccharide binding [GO:0048029]; gluconeogenesis [GO:0006094]; glucose 6-phosphate metabolic process [GO:0051156]; glycolytic process [GO:0006096]	GO:0004347; GO:0005829; GO:0006094; GO:0006096; GO:0048029; GO:0051156; GO:0097367	cytosol [GO:0005829]	carbohydrate derivative binding [GO:0097367]; glucose-6-phosphate isomerase activity [GO:0004347]; monosaccharide binding [GO:0048029]
TraesCS1A02G040700	2.71618	-2.04039	1.9225	-1.06132	0.288543	0.972235	Disease resistance protein RPM1	-	NB-ARC	Rx_N domain-containing protein	defense response [GO:0006952]	defense response [GO:0006952]	GO:0006952
TraesCS1A02G040900	0.164274	0	4.40746	0	1	NA	3-ketoacyl-CoA synthase	ko00062,ko01110,map00062,map01110	ACP_syn_III_C,Chal_sti_synt_C,FAE1_CUT1_RppA	3-ketoacyl-CoA synthase (EC 2.3.1.-)	fatty acid biosynthetic process [GO:0006633]	integral component of membrane [GO:0016021]; acyltransferase activity, transferring groups other than amino-acyl groups [GO:0016747]; fatty acid biosynthetic process [GO:0006633]	GO:0006633; GO:0016021; GO:0016747	integral component of membrane [GO:0016021]	acyltransferase activity, transferring groups other than amino-acyl groups [GO:0016747]
TraesCS1A02G041000	22.5498	-0.306411	0.41343	-0.741144	0.458606	1	-	-	-	#N/A	#N/A	#N/A	#N/A	#N/A	#N/A
TraesCS1A02G041100	26.378	-0.472494	0.520169	-0.908347	0.363695	0.995302	Disease resistance protein RPP13	-	NB-ARC	NB-ARC domain-containing protein	defense response [GO:0006952]	ADP binding [GO:0043531]; defense response [GO:0006952]	GO:0006952; GO:0043531		ADP binding [GO:0043531]
TraesCS1A02G041300	651.869	0.107703	0.28093	0.383378	0.701439	1	Potato inhibitor I family	-	potato_inhibit	Uncharacterized protein	response to wounding [GO:0009611]	serine-type endopeptidase inhibitor activity [GO:0004867]; response to wounding [GO:0009611]	GO:0004867; GO:0009611		serine-type endopeptidase inhibitor activity [GO:0004867]
TraesCS1A02G041400	14.9373	-1.76651	1.44474	-1.22271	0.221438	0.94311	Potato inhibitor I family	-	potato_inhibit	Uncharacterized protein	response to wounding [GO:0009611]	serine-type endopeptidase inhibitor activity [GO:0004867]; response to wounding [GO:0009611]	GO:0004867; GO:0009611		serine-type endopeptidase inhibitor activity [GO:0004867]
TraesCS1A02G041700	1400.03	0.0784246	0.181655	0.431724	0.665942	1	Transferase family	-	Transferase	Uncharacterized protein		acyltransferase activity, transferring groups other than amino-acyl groups [GO:0016747]	GO:0016747		acyltransferase activity, transferring groups other than amino-acyl groups [GO:0016747]
TraesCS1A02G042100	0.333128	1.92988	4.36352	0.442275	0.658291	NA	-	-	-	Uncharacterized protein
TraesCS1A02G042300	0.690316	0	4.40746	0	1	NA	-	-	-	Uncharacterized protein
TraesCS1A02G042400	9.11004	0.181978	0.9246	0.196818	0.84397	1	Cupin domain	-	Cupin_1	Germin-like protein		apoplast [GO:0048046]; manganese ion binding [GO:0030145]	GO:0030145; GO:0048046	apoplast [GO:0048046]	manganese ion binding [GO:0030145]
TraesCS1A02G042500	112.96	-0.0800519	0.279527	-0.286383	0.774585	1	Domain of unknown function (DUF3444)	-	DUF3444,DnaJ	J domain-containing protein		endoplasmic reticulum [GO:0005783]	GO:0005783	endoplasmic reticulum [GO:0005783]
TraesCS1A02G042600	0.15981	-0.946941	4.40746	-0.214849	0.829885	NA	Transferase family	-	Transferase	Uncharacterized protein		N-acyltransferase activity [GO:0016410]	GO:0016410		N-acyltransferase activity [GO:0016410]
TraesCS1A02G042700	6707.56	-0.256221	0.15921	-1.60933	0.107545	0.836385	Myb-like DNA-binding domain	-	Myb_DNA-binding	Uncharacterized protein	regulation of transcription, DNA-templated [GO:0006355]	nucleus [GO:0005634]; DNA-binding transcription factor activity [GO:0003700]; sequence-specific DNA binding [GO:0043565]; regulation of transcription, DNA-templated [GO:0006355]	GO:0003700; GO:0005634; GO:0006355; GO:0043565	nucleus [GO:0005634]	DNA-binding transcription factor activity [GO:0003700]; sequence-specific DNA binding [GO:0043565]
TraesCS1A02G042800	64.6301	-0.477483	0.523552	-0.912007	0.361765	0.995112	Protein of unknown function (DUF1635)	-	DUF1635	Uncharacterized protein
TraesCS1A02G042900	74.5734	-0.0441246	0.289843	-0.152236	0.879001	1	Pre-SET motif	ko00310,ko04211,map00310,map04211	Pre-SET,SAD_SRA,SET	Uncharacterized protein	histone lysine methylation [GO:0034968]	chromosome [GO:0005694]; nucleus [GO:0005634]; histone-lysine N-methyltransferase activity [GO:0018024]; zinc ion binding [GO:0008270]; histone lysine methylation [GO:0034968]	GO:0005634; GO:0005694; GO:0008270; GO:0018024; GO:0034968	chromosome [GO:0005694]; nucleus [GO:0005634]	histone-lysine N-methyltransferase activity [GO:0018024]; zinc ion binding [GO:0008270]
TraesCS1A02G043100	410.391	0.0316926	0.157797	0.200844	0.840821	1	Transcription factor that specifically binds AT-rich DNA sequences related to the nuclear matrix attachment regions (MARs)	-	DUF296	PPC domain-containing protein		nucleus [GO:0005634]; DNA-binding transcription factor activity [GO:0003700]; minor groove of adenine-thymine-rich DNA binding [GO:0003680]	GO:0003680; GO:0003700; GO:0005634	nucleus [GO:0005634]	DNA-binding transcription factor activity [GO:0003700]; minor groove of adenine-thymine-rich DNA binding [GO:0003680]
TraesCS1A02G043200	821.854	-0.0803306	0.133417	-0.602103	0.547105	1	Family of unknown function (DUF572)	-	DUF572	Uncharacterized protein	mRNA splicing, via spliceosome [GO:0000398]; RNA splicing [GO:0008380]	post-mRNA release spliceosomal complex [GO:0071014]; U2-type spliceosomal complex [GO:0005684]; mRNA splicing, via spliceosome [GO:0000398]; RNA splicing [GO:0008380]	GO:0000398; GO:0005684; GO:0008380; GO:0071014	post-mRNA release spliceosomal complex [GO:0071014]; U2-type spliceosomal complex [GO:0005684]
TraesCS1A02G043300	99.8983	-0.178258	0.286121	-0.623017	0.533274	1	CLAVATA3 ESR (CLE)-related protein	-	-	Uncharacterized protein
TraesCS1A02G043400	123.946	-0.0989753	0.216252	-0.457684	0.647179	1	Ankyrin repeat	-	Ank,Ank_2,Ank_4,TPR_8	Uncharacterized protein
TraesCS1A02G043600	472.169	0.0627777	0.133754	0.469354	0.638817	1	RNA polymerase II transcription factor SIII (Elongin) subunit A	-	Elongin_A	Uncharacterized protein	transcription elongation from RNA polymerase II promoter [GO:0006368]	elongin complex [GO:0070449]; transcription elongation from RNA polymerase II promoter [GO:0006368]	GO:0006368; GO:0070449	elongin complex [GO:0070449]
TraesCS1A02G043800	1.66085	3.18974	2.15497	1.48018	0.138826	NA	Transcription elongation factor implicated in the maintenance of proper chromatin structure in actively transcribed regions	-	Elf1	Transcription elongation factor 1 homolog	transcription elongation from RNA polymerase II promoter [GO:0006368]	transcription elongation factor complex [GO:0008023]; metal ion binding [GO:0046872]; RNA polymerase II complex binding [GO:0000993]; transcription elongation from RNA polymerase II promoter [GO:0006368]	GO:0000993; GO:0006368; GO:0008023; GO:0046872	transcription elongation factor complex [GO:0008023]	metal ion binding [GO:0046872]; RNA polymerase II complex binding [GO:0000993]
TraesCS1A02G043900	71.9994	-0.287397	0.709648	-0.404986	0.685488	1	Lignin degradation and detoxification of lignin-derived products	-	Cu-oxidase,Cu-oxidase_2,Cu-oxidase_3	Laccase (EC 1.10.3.2) (Benzenediol:oxygen oxidoreductase) (Diphenol oxidase) (Urishiol oxidase)	lignin catabolic process [GO:0046274]	apoplast [GO:0048046]; copper ion binding [GO:0005507]; hydroquinone:oxygen oxidoreductase activity [GO:0052716]; oxidoreductase activity [GO:0016491]; lignin catabolic process [GO:0046274]	GO:0005507; GO:0016491; GO:0046274; GO:0048046; GO:0052716	apoplast [GO:0048046]	copper ion binding [GO:0005507]; hydroquinone:oxygen oxidoreductase activity [GO:0052716]; oxidoreductase activity [GO:0016491]
TraesCS1A02G044000	2.7821	-0.702907	1.56271	-0.449799	0.652855	1	ankyrin repeats	-	Ank	Uncharacterized protein	positive regulation of protein catabolic process [GO:0045732]; protein ubiquitination [GO:0016567]	positive regulation of protein catabolic process [GO:0045732]; protein ubiquitination [GO:0016567]	GO:0016567; GO:0045732
TraesCS1A02G044200	193.156	0.176916	0.180337	0.981028	0.326579	0.985554	Belongs to the WD repeat SEC13 family	ko03013,ko04141,ko04150,map03013,map04141,map04150	WD40	Uncharacterized protein	COPII-coated vesicle budding [GO:0090114]; protein import into nucleus [GO:0006606]	COPII vesicle coat [GO:0030127]; nuclear pore outer ring [GO:0031080]; structural molecule activity [GO:0005198]; COPII-coated vesicle budding [GO:0090114]; protein import into nucleus [GO:0006606]	GO:0005198; GO:0006606; GO:0030127; GO:0031080; GO:0090114	COPII vesicle coat [GO:0030127]; nuclear pore outer ring [GO:0031080]	structural molecule activity [GO:0005198]
TraesCS1A02G044300	1.05302	0.492941	2.75498	0.178927	0.857995	NA	Regulator of chromosome condensation (RCC1) repeat	-	RCC1,RCC1_2	Uncharacterized protein
TraesCS1A02G044500	1695.91	0.081196	0.0649377	1.25037	0.211165	0.935668	YT521-B-like domain	-	YTH	YTH domain-containing protein	mRNA destabilization [GO:0061157]	cytoplasm [GO:0005737]; mRNA binding [GO:0003729]; mRNA destabilization [GO:0061157]	GO:0003729; GO:0005737; GO:0061157	cytoplasm [GO:0005737]	mRNA binding [GO:0003729]
TraesCS1A02G044600	477.308	0.232048	0.153508	1.51163	0.130627	0.869769	Catalyzes the conversion of 7,8-dihydroneopterin to 6- hydroxymethyl-7,8-dihydropterin	ko00790,ko01100,map00790,map01100	FolB	7,8-dihydroneopterin aldolase (EC 4.1.2.25)	folic acid biosynthetic process [GO:0046656]; tetrahydrofolate biosynthetic process [GO:0046654]	cytoplasm [GO:0005737]; dihydroneopterin aldolase activity [GO:0004150]; folic acid biosynthetic process [GO:0046656]; tetrahydrofolate biosynthetic process [GO:0046654]	GO:0004150; GO:0005737; GO:0046654; GO:0046656	cytoplasm [GO:0005737]	dihydroneopterin aldolase activity [GO:0004150]
TraesCS1A02G044800	394.269	0.0960438	0.161394	0.595089	0.551784	1	UAA transporter family	-	UAA	Uncharacterized protein		integral component of endoplasmic reticulum membrane [GO:0030176]; integral component of Golgi membrane [GO:0030173]; 3'-phosphoadenosine 5'-phosphosulfate transmembrane transporter activity [GO:0046964]; antiporter activity [GO:0015297]; transmembrane transporter activity [GO:0022857]	GO:0015297; GO:0022857; GO:0030173; GO:0030176; GO:0046964	integral component of endoplasmic reticulum membrane [GO:0030176]; integral component of Golgi membrane [GO:0030173]	3'-phosphoadenosine 5'-phosphosulfate transmembrane transporter activity [GO:0046964]; antiporter activity [GO:0015297]; transmembrane transporter activity [GO:0022857]
TraesCS1A02G045000	3.62376	0.0830311	1.64993	0.0503239	0.959864	1	K-box region	-	K-box,SRF-TF	Uncharacterized protein	positive regulation of transcription by RNA polymerase II [GO:0045944]; regulation of transcription by RNA polymerase II [GO:0006357]	nucleus [GO:0005634]; DNA-binding transcription factor activity, RNA polymerase II-specific [GO:0000981]; protein dimerization activity [GO:0046983]; RNA polymerase II cis-regulatory region sequence-specific DNA binding [GO:0000978]; positive regulation of transcription by RNA polymerase II [GO:0045944]; regulation of transcription by RNA polymerase II [GO:0006357]	GO:0000978; GO:0000981; GO:0005634; GO:0006357; GO:0045944; GO:0046983	nucleus [GO:0005634]	DNA-binding transcription factor activity, RNA polymerase II-specific [GO:0000981]; protein dimerization activity [GO:0046983]; RNA polymerase II cis-regulatory region sequence-specific DNA binding [GO:0000978]
TraesCS1A02G045300	444.934	-0.00446297	0.156713	-0.0284786	0.97728	1	Dual specificity phosphatase, catalytic domain	ko04010,ko04726,ko05418,map04010,map04726,map05418	DSPc	Uncharacterized protein	protein dephosphorylation [GO:0006470]	protein tyrosine/serine/threonine phosphatase activity [GO:0008138]; protein dephosphorylation [GO:0006470]	GO:0006470; GO:0008138		protein tyrosine/serine/threonine phosphatase activity [GO:0008138]
TraesCS1A02G045400	1084.65	0.278783	0.165039	1.68919	0.0911825	0.805356	Glycosyl hydrolase family 20, catalytic domain	ko00511,ko00513,ko00520,ko00531,ko00603,ko00604,ko01100,ko04142,map00511,map00513,map00520,map00531,map00603,map00604,map01100,map04142	Glyco_hydro_20,Glycohydro_20b2	Beta-hexosaminidase (EC 3.2.1.52)	carbohydrate metabolic process [GO:0005975]	beta-N-acetylhexosaminidase activity [GO:0004563]; N-acetyl-beta-D-galactosaminidase activity [GO:0102148]; carbohydrate metabolic process [GO:0005975]	GO:0004563; GO:0005975; GO:0102148		beta-N-acetylhexosaminidase activity [GO:0004563]; N-acetyl-beta-D-galactosaminidase activity [GO:0102148]
TraesCS1A02G045700	1885.78	0.131664	0.11275	1.16776	0.242904	0.954228	Glutathione S-transferase, N-terminal domain	ko00053,ko00480,ko01100,map00053,map00480,map01100	GST_C_2,GST_N_3	Uncharacterized protein	ascorbate glutathione cycle [GO:0033355]; protein glutathionylation [GO:0010731]	glutathione dehydrogenase (ascorbate) activity [GO:0045174]; glutathione transferase activity [GO:0004364]; ascorbate glutathione cycle [GO:0033355]; protein glutathionylation [GO:0010731]	GO:0004364; GO:0010731; GO:0033355; GO:0045174		glutathione dehydrogenase (ascorbate) activity [GO:0045174]; glutathione transferase activity [GO:0004364]
TraesCS1A02G045800	1020.62	0.137764	0.139751	0.985782	0.32424	0.984641	Cupin	-	Cupin_1	Uncharacterized protein		nutrient reservoir activity [GO:0045735]	GO:0045735		nutrient reservoir activity [GO:0045735]
TraesCS1A02G045900	0.083637	-0.946941	4.40746	-0.214849	0.829885	NA	-	-	zf-GRF	Uncharacterized protein
TraesCS1A02G046000	2.61706	1.10144	1.98106	0.555983	0.578223	1	Belongs to the glycosyl hydrolase 17 family	-	Glyco_hydro_17	Uncharacterized protein	carbohydrate metabolic process [GO:0005975]	anchored component of plasma membrane [GO:0046658]; hydrolase activity, hydrolyzing O-glycosyl compounds [GO:0004553]; carbohydrate metabolic process [GO:0005975]	GO:0004553; GO:0005975; GO:0046658	anchored component of plasma membrane [GO:0046658]	hydrolase activity, hydrolyzing O-glycosyl compounds [GO:0004553]
TraesCS1A02G046100	1.82371	-5.3519	4.25789	-1.25694	0.208777	NA	Protein of unknown function (DUF3741)	-	DUF3741,DUF4378,VARLMGL	Uncharacterized protein
TraesCS1A02G046300	48.9943	0.0950907	0.349793	0.271849	0.785738	1	Nudix hydrolase	-	-	Nudix hydrolase domain-containing protein		GDP-mannose hydrolase activity [GO:0052751]	GO:0052751		GDP-mannose hydrolase activity [GO:0052751]
TraesCS1A02G046400	46.4698	0.686906	0.555443	1.23668	0.216206	0.938872	GDSL/SGNH-like Acyl-Esterase family found in Pmr5 and Cas1p	-	PC-Esterase,PMR5N	PMR5N domain-containing protein		Golgi apparatus [GO:0005794]; Golgi membrane [GO:0000139]; integral component of membrane [GO:0016021]; O-acetyltransferase activity [GO:0016413]	GO:0000139; GO:0005794; GO:0016021; GO:0016413	Golgi apparatus [GO:0005794]; Golgi membrane [GO:0000139]; integral component of membrane [GO:0016021]	O-acetyltransferase activity [GO:0016413]
TraesCS1A02G046500	1295.24	0.180175	0.0915359	1.96835	0.0490278	0.691438	E3 UFM1-protein ligase 1 homolog	-	E3_UFM1_ligase	Uncharacterized protein	protein K69-linked ufmylation [GO:1990592]; regulation of proteasomal ubiquitin-dependent protein catabolic process [GO:0032434]; response to endoplasmic reticulum stress [GO:0034976]	endoplasmic reticulum membrane [GO:0005789]; UFM1 ligase activity [GO:0061666]; UFM1 transferase activity [GO:0071568]; protein K69-linked ufmylation [GO:1990592]; regulation of proteasomal ubiquitin-dependent protein catabolic process [GO:0032434]; response to endoplasmic reticulum stress [GO:0034976]	GO:0005789; GO:0032434; GO:0034976; GO:0061666; GO:0071568; GO:1990592	endoplasmic reticulum membrane [GO:0005789]	UFM1 ligase activity [GO:0061666]; UFM1 transferase activity [GO:0071568]
TraesCS1A02G046600	214.536	-0.0287018	0.215017	-0.133486	0.893809	1	E3 UFM1-protein ligase 1 homolog	-	E3_UFM1_ligase	Uncharacterized protein	protein K69-linked ufmylation [GO:1990592]; regulation of proteasomal ubiquitin-dependent protein catabolic process [GO:0032434]; response to endoplasmic reticulum stress [GO:0034976]	endoplasmic reticulum membrane [GO:0005789]; UFM1 ligase activity [GO:0061666]; UFM1 transferase activity [GO:0071568]; protein K69-linked ufmylation [GO:1990592]; regulation of proteasomal ubiquitin-dependent protein catabolic process [GO:0032434]; response to endoplasmic reticulum stress [GO:0034976]	GO:0005789; GO:0032434; GO:0034976; GO:0061666; GO:0071568; GO:1990592	endoplasmic reticulum membrane [GO:0005789]	UFM1 ligase activity [GO:0061666]; UFM1 transferase activity [GO:0071568]
TraesCS1A02G046700	2.58309	-1.64495	1.64809	-0.998097	0.318233	0.983314	#N/A	#N/A	#N/A	Uncharacterized protein
TraesCS1A02G046800	141.143	-0.289793	0.185501	-1.56222	0.118236	0.852995	Protein of unknown function (DUF2870)	-	DUF2870	Uncharacterized protein	regulation of cilium movement [GO:0003352]	regulation of cilium movement [GO:0003352]	GO:0003352
TraesCS1A02G046900	52.9063	-0.458211	0.371434	-1.23363	0.217341	0.939069	membrane-associated kinase regulator 4	-	-	Uncharacterized protein		plasma membrane [GO:0005886]; kinase inhibitor activity [GO:0019210]	GO:0005886; GO:0019210	plasma membrane [GO:0005886]	kinase inhibitor activity [GO:0019210]
TraesCS1A02G047000	2803.38	-0.00879011	0.100707	-0.0872838	0.930446	1	Belongs to the cation transport ATPase (P-type) (TC 3.A.3) family	-	Cation_ATPase,Cation_ATPase_C,Cation_ATPase_N,E1-E2_ATPase,Hydrolase,Hydrolase_3	Cation_ATPase_N domain-containing protein	calcium ion transmembrane transport [GO:0070588]; cellular calcium ion homeostasis [GO:0006874]; ion transmembrane transport [GO:0034220]	integral component of membrane [GO:0016021]; ATP binding [GO:0005524]; ATP hydrolysis activity [GO:0016887]; calmodulin binding [GO:0005516]; P-type calcium transporter activity [GO:0005388]; P-type ion transporter activity [GO:0015662]; calcium ion transmembrane transport [GO:0070588]; cellular calcium ion homeostasis [GO:0006874]; ion transmembrane transport [GO:0034220]	GO:0005388; GO:0005516; GO:0005524; GO:0006874; GO:0015662; GO:0016021; GO:0016887; GO:0034220; GO:0070588	integral component of membrane [GO:0016021]	ATP binding [GO:0005524]; ATP hydrolysis activity [GO:0016887]; calmodulin binding [GO:0005516]; P-type calcium transporter activity [GO:0005388]; P-type ion transporter activity [GO:0015662]
TraesCS1A02G047200	32.7921	21.8356	4.24923	5.13872	2.77e-07	0.000191762	Potassium transporter	-	K_trans	Potassium transporter		integral component of membrane [GO:0016021]; potassium ion transmembrane transporter activity [GO:0015079]	GO:0015079; GO:0016021	integral component of membrane [GO:0016021]	potassium ion transmembrane transporter activity [GO:0015079]
TraesCS1A02G047300	10.8367	-1.85926	1.07758	-1.7254	0.0844563	0.789656	Belongs to the cytochrome P450 family	-	p450	Uncharacterized protein		integral component of membrane [GO:0016021]; heme binding [GO:0020037]; iron ion binding [GO:0005506]; monooxygenase activity [GO:0004497]; oxidoreductase activity, acting on paired donors, with incorporation or reduction of molecular oxygen [GO:0016705]	GO:0004497; GO:0005506; GO:0016021; GO:0016705; GO:0020037	integral component of membrane [GO:0016021]	heme binding [GO:0020037]; iron ion binding [GO:0005506]; monooxygenase activity [GO:0004497]; oxidoreductase activity, acting on paired donors, with incorporation or reduction of molecular oxygen [GO:0016705]
TraesCS1A02G047400	0.409811	0	4.40746	0	1	NA	-	-	-	Uncharacterized protein		integral component of membrane [GO:0016021]	GO:0016021	integral component of membrane [GO:0016021]
TraesCS1A02G047500	295.875	-0.0817548	0.149629	-0.546381	0.584804	1	-	-	-	Uncharacterized protein
TraesCS1A02G048000	38.8561	-0.307279	0.540279	-0.568741	0.569532	1	Legume lectin domain	-	Lectin_legB,Pkinase,Pkinase_Tyr	Protein kinase domain-containing protein	defense response to bacterium [GO:0042742]; defense response to oomycetes [GO:0002229]; protein phosphorylation [GO:0006468]	integral component of membrane [GO:0016021]; plasma membrane [GO:0005886]; ATP binding [GO:0005524]; carbohydrate binding [GO:0030246]; transmembrane receptor protein serine/threonine kinase activity [GO:0004675]; defense response to bacterium [GO:0042742]; defense response to oomycetes [GO:0002229]; protein phosphorylation [GO:0006468]	GO:0002229; GO:0004675; GO:0005524; GO:0005886; GO:0006468; GO:0016021; GO:0030246; GO:0042742	integral component of membrane [GO:0016021]; plasma membrane [GO:0005886]	ATP binding [GO:0005524]; carbohydrate binding [GO:0030246]; transmembrane receptor protein serine/threonine kinase activity [GO:0004675]
TraesCS1A02G048100	75.0762	-0.477079	0.36073	-1.32254	0.185989	0.919886	Legume lectin domain	-	Lectin_legB,Pkinase	Protein kinase domain-containing protein	defense response to bacterium [GO:0042742]; defense response to oomycetes [GO:0002229]; protein phosphorylation [GO:0006468]	integral component of membrane [GO:0016021]; plasma membrane [GO:0005886]; ATP binding [GO:0005524]; carbohydrate binding [GO:0030246]; transmembrane receptor protein serine/threonine kinase activity [GO:0004675]; defense response to bacterium [GO:0042742]; defense response to oomycetes [GO:0002229]; protein phosphorylation [GO:0006468]	GO:0002229; GO:0004675; GO:0005524; GO:0005886; GO:0006468; GO:0016021; GO:0030246; GO:0042742	integral component of membrane [GO:0016021]; plasma membrane [GO:0005886]	ATP binding [GO:0005524]; carbohydrate binding [GO:0030246]; transmembrane receptor protein serine/threonine kinase activity [GO:0004675]
TraesCS1A02G048200	0.317167	-2.8291	4.30857	-0.656622	0.511424	NA	-	-	-	Uncharacterized protein
TraesCS1A02G048300	0.607499	2.73538	4.31413	0.634052	0.526047	NA	Elongation factor G C-terminus	ko03008,map03008	EFG_C,EFG_II,GTP_EFTU,GTP_EFTU_D2	Tr-type G domain-containing protein	mature ribosome assembly [GO:0042256]	ribonucleoprotein complex [GO:1990904]; GTP binding [GO:0005525]; GTPase activity [GO:0003924]; ribosome binding [GO:0043022]; mature ribosome assembly [GO:0042256]	GO:0003924; GO:0005525; GO:0042256; GO:0043022; GO:1990904	ribonucleoprotein complex [GO:1990904]	GTP binding [GO:0005525]; GTPase activity [GO:0003924]; ribosome binding [GO:0043022]
TraesCS1A02G048500	0.169204	1.92988	4.36352	0.442275	0.658291	NA	Ankyrin repeats (3 copies)	-	Ank_2,Ank_3,Ank_4,TPR_1,TPR_2,TPR_8,zf-C3HC4_3	Uncharacterized protein
TraesCS1A02G048600	38.8574	0.817831	0.434745	1.88118	0.059948	0.730255	Nucleoporin	-	GLE1	mRNA export factor GLE1 (Nucleoporin GLE1)	mRNA export from nucleus [GO:0006406]; poly(A)+ mRNA export from nucleus [GO:0016973]; protein transport [GO:0015031]; regulation of translational initiation [GO:0006446]; regulation of translational termination [GO:0006449]	cytoplasm [GO:0005737]; nuclear pore cytoplasmic filaments [GO:0044614]; inositol hexakisphosphate binding [GO:0000822]; phospholipid binding [GO:0005543]; translation initiation factor binding [GO:0031369]; mRNA export from nucleus [GO:0006406]; poly(A)+ mRNA export from nucleus [GO:0016973]; protein transport [GO:0015031]; regulation of translational initiation [GO:0006446]; regulation of trans…	GO:0000822; GO:0005543; GO:0005737; GO:0006406; GO:0006446; GO:0006449; GO:0015031; GO:0016973; GO:0031369; GO:0044614	cytoplasm [GO:0005737]; nuclear pore cytoplasmic filaments [GO:0044614]	inositol hexakisphosphate binding [GO:0000822]; phospholipid binding [GO:0005543]; translation initiation factor binding [GO:0031369]
TraesCS1A02G048700	1717.79	0.0565941	0.120702	0.468875	0.639159	1	Belongs to the plant LTP family	-	LTP_2	AAI domain-containing protein	lipid transport [GO:0006869]	lipid binding [GO:0008289]; lipid transport [GO:0006869]	GO:0006869; GO:0008289		lipid binding [GO:0008289]
TraesCS1A02G048900	46.1038	0.0571622	0.343472	0.166425	0.867823	1	-	-	-	Uncharacterized protein
TraesCS1A02G049000	7.07398	0.379363	1.2825	0.295799	0.767384	1	#N/A	#N/A	#N/A	Uncharacterized protein
TraesCS1A02G049100	5199.17	0.191584	0.112538	1.70239	0.0886827	0.799676	BURP domain	ko04144,map04144	BURP	BURP domain-containing protein
TraesCS1A02G049200	0.0846019	0.976634	4.40746	0.221586	0.824636	NA	Proton-conducting membrane transporter	ko00190,ko01100,ko04714,ko04723,ko05012,map00190,map01100,map04714,map04723,map05012	Proton_antipo_M	Proton_antipo_M domain-containing protein		integral component of membrane [GO:0016021]; plastid [GO:0009536]	GO:0009536; GO:0016021	integral component of membrane [GO:0016021]; plastid [GO:0009536]
TraesCS1A02G049300	346.209	0.0164124	0.193674	0.0847423	0.932466	1	Nuclear pore protein 84 / 107	ko03013,map03013	Nup84_Nup100	Nuclear pore complex protein	mRNA export from nucleus [GO:0006406]; post-transcriptional tethering of RNA polymerase II gene DNA at nuclear periphery [GO:0000973]; protein import into nucleus [GO:0006606]; regulation of transcription, DNA-templated [GO:0006355]	nuclear membrane [GO:0031965]; nuclear pore outer ring [GO:0031080]; structural constituent of nuclear pore [GO:0017056]; mRNA export from nucleus [GO:0006406]; post-transcriptional tethering of RNA polymerase II gene DNA at nuclear periphery [GO:0000973]; protein import into nucleus [GO:0006606]; regulation of transcription, DNA-templated [GO:0006355]	GO:0000973; GO:0006355; GO:0006406; GO:0006606; GO:0017056; GO:0031080; GO:0031965	nuclear membrane [GO:0031965]; nuclear pore outer ring [GO:0031080]	structural constituent of nuclear pore [GO:0017056]
TraesCS1A02G049600	21.4251	28.3997	4.24807	6.68531	NA	NA	ABC transporter G family member	-	ABC2_membrane,ABC_tran	ABC transporter domain-containing protein		integral component of membrane [GO:0016021]; ATP binding [GO:0005524]	GO:0005524; GO:0016021	integral component of membrane [GO:0016021]	ATP binding [GO:0005524]
TraesCS1A02G049700	362.339	-0.307148	0.332573	-0.923552	0.35572	0.993489	Zinc knuckle	ko03040,ko05168,map03040,map05168	RRM_1,zf-CCHC	Uncharacterized protein	mRNA splicing, via spliceosome [GO:0000398]	nuclear speck [GO:0016607]; mRNA binding [GO:0003729]; RNA binding [GO:0003723]; zinc ion binding [GO:0008270]; mRNA splicing, via spliceosome [GO:0000398]	GO:0000398; GO:0003723; GO:0003729; GO:0008270; GO:0016607	nuclear speck [GO:0016607]	mRNA binding [GO:0003729]; RNA binding [GO:0003723]; zinc ion binding [GO:0008270]
TraesCS1A02G049800	38.3383	-0.488248	0.397604	-1.22798	0.219456	0.941475	Belongs to the glycosyl hydrolase 17 family	-	Glyco_hydro_17	Uncharacterized protein	carbohydrate metabolic process [GO:0005975]	anchored component of plasma membrane [GO:0046658]; hydrolase activity, hydrolyzing O-glycosyl compounds [GO:0004553]; carbohydrate metabolic process [GO:0005975]	GO:0004553; GO:0005975; GO:0046658	anchored component of plasma membrane [GO:0046658]	hydrolase activity, hydrolyzing O-glycosyl compounds [GO:0004553]
TraesCS1A02G049900	0.430665	-0.946943	3.72853	-0.253973	0.799517	NA	K homology RNA-binding domain	-	KH_1	Uncharacterized protein
TraesCS1A02G050100	4.54357	-0.652844	2.35951	-0.276686	0.782022	1	Alcohol dehydrogenase GroES-like domain	ko00010,ko00071,ko00350,ko00625,ko00626,ko00830,ko00980,ko00982,ko01100,ko01110,ko01120,ko01130,ko01220,map00010,map00071,map00350,map00625,map00626,map00830,map00980,map00982,map01100,map01110,map01120,map01130,map01220	ADH_N,ADH_zinc_N	Uncharacterized protein		oxidoreductase activity [GO:0016491]; zinc ion binding [GO:0008270]	GO:0008270; GO:0016491		oxidoreductase activity [GO:0016491]; zinc ion binding [GO:0008270]
TraesCS1A02G050200	0.701085	-3.97365	4.27504	-0.929501	0.35263	NA	Aromatic-L-amino-acid decarboxylase	ko00350,ko00360,ko00380,ko00901,ko00950,ko00965,ko01100,ko01110,ko04726,ko04728,ko05030,ko05031,ko05034,map00350,map00360,map00380,map00901,map00950,map00965,map01100,map01110,map04726,map04728,map05030,map05031,map05034	Pyridoxal_deC	Uncharacterized protein	cellular amino acid metabolic process [GO:0006520]; lipid oxidation [GO:0034440]	carboxy-lyase activity [GO:0016831]; oxidoreductase activity, acting on single donors with incorporation of molecular oxygen, incorporation of two atoms of oxygen [GO:0016702]; pyridoxal phosphate binding [GO:0030170]; cellular amino acid metabolic process [GO:0006520]; lipid oxidation [GO:0034440]	GO:0006520; GO:0016702; GO:0016831; GO:0030170; GO:0034440		carboxy-lyase activity [GO:0016831]; oxidoreductase activity, acting on single donors with incorporation of molecular oxygen, incorporation of two atoms of oxygen [GO:0016702]; pyridoxal phosphate binding [GO:0030170]
TraesCS1A02G050300	16.9434	-0.0883618	0.544797	-0.162192	0.871154	1	Pentatricopeptide repeat domain	-	PPR,PPR_2,Ribosomal_L15e	Uncharacterized protein
TraesCS1A02G050400	40.8275	-0.747506	0.519309	-1.43942	0.15003	0.889555	Mediates both low-affinity uptake and efflux of sugar across the membrane	-	MtN3_slv	Bidirectional sugar transporter SWEET	carbohydrate transport [GO:0008643]	integral component of membrane [GO:0016021]; plasma membrane [GO:0005886]; sugar transmembrane transporter activity [GO:0051119]; carbohydrate transport [GO:0008643]	GO:0005886; GO:0008643; GO:0016021; GO:0051119	integral component of membrane [GO:0016021]; plasma membrane [GO:0005886]	sugar transmembrane transporter activity [GO:0051119]
TraesCS1A02G050500	0.0807248	0	4.40746	0	1	NA	RING-variant domain	-	RINGv	Uncharacterized protein
TraesCS1A02G050600	2.16752	-5.29828	2.61977	-2.02242	0.0431329	0.673753	Belongs to the DEFL family	-	-	Defensin	defense response [GO:0006952]	defense response [GO:0006952]	GO:0006952
TraesCS1A02G050900	477.663	0.2431	0.310025	0.784132	0.432963	1	Belongs to the DEFL family	-	Gamma-thionin	Defensin	defense response [GO:0006952]	defense response [GO:0006952]	GO:0006952
TraesCS1A02G051000	0.617168	0	4.40746	0	1	NA	LRR-repeat protein	-	F-box,FBD	Uncharacterized protein
TraesCS1A02G051100	0	NA	NA	NA	NA	NA	F-box LRR-repeat protein	ko04014,map04014	F-box,LRR_6	Uncharacterized protein	SCF-dependent proteasomal ubiquitin-dependent protein catabolic process [GO:0031146]	SCF ubiquitin ligase complex [GO:0019005]; SCF-dependent proteasomal ubiquitin-dependent protein catabolic process [GO:0031146]	GO:0019005; GO:0031146	SCF ubiquitin ligase complex [GO:0019005]
TraesCS1A02G051200	0	NA	NA	NA	NA	NA	#N/A	#N/A	#N/A	Uncharacterized protein
TraesCS1A02G051300	2218.91	0.101733	0.102205	0.995379	0.319552	0.983575	Protein transport protein-related	-	WEMBL	Uncharacterized protein	reciprocal meiotic recombination [GO:0007131]	reciprocal meiotic recombination [GO:0007131]	GO:0007131
TraesCS1A02G051400	51.7989	0.407572	0.448737	0.908264	0.363739	0.995302	KIP1-like protein	-	KIP1	NAB domain-containing protein		cellular anatomical entity [GO:0110165]; actin binding [GO:0003779]	GO:0003779; GO:0110165	cellular anatomical entity [GO:0110165]	actin binding [GO:0003779]
TraesCS1A02G051500	971.618	0.151523	0.124674	1.21535	0.224231	0.944607	CS domain	ko00590,ko01100,map00590,map01100	CS	CS domain-containing protein	chaperone-mediated protein complex assembly [GO:0051131]; protein folding [GO:0006457]	cytosol [GO:0005829]; nucleus [GO:0005634]; chaperone binding [GO:0051087]; Hsp90 protein binding [GO:0051879]; chaperone-mediated protein complex assembly [GO:0051131]; protein folding [GO:0006457]	GO:0005634; GO:0005829; GO:0006457; GO:0051087; GO:0051131; GO:0051879	cytosol [GO:0005829]; nucleus [GO:0005634]	chaperone binding [GO:0051087]; Hsp90 protein binding [GO:0051879]
TraesCS1A02G051600	26.3146	-0.108737	0.55652	-0.195387	0.84509	1	-	-	-	F-box domain-containing protein
TraesCS1A02G051700	3527.41	-0.00448852	0.0770219	-0.0582758	0.953529	1	vacuolar transport	ko04141,ko04144,ko04145,ko04217,ko04612,ko05142,ko05166,map04141,map04144,map04145,map04217,map04612,map05142,map05166	Calreticulin,PPR,Snf7	Uncharacterized protein
TraesCS1A02G051800	565.311	-0.326828	0.275346	-1.18697	0.235239	0.951357	Uncharacterised protein family (UPF0014)	-	UPF0014	Uncharacterized protein	response to aluminum ion [GO:0010044]	integral component of plasma membrane [GO:0005887]; response to aluminum ion [GO:0010044]	GO:0005887; GO:0010044	integral component of plasma membrane [GO:0005887]
TraesCS1A02G051900	201.319	0.108959	0.270177	0.403289	0.686736	1	Domain of unknown function (DUF4535)	-	DUF4535	Uncharacterized protein
TraesCS1A02G052000	0.164274	0	4.40746	0	1	NA	Homeobox domain	-	Homeobox	Homeobox domain-containing protein	plant organ development [GO:0099402]	nucleus [GO:0005634]; DNA binding [GO:0003677]; DNA-binding transcription factor activity [GO:0003700]; plant organ development [GO:0099402]	GO:0003677; GO:0003700; GO:0005634; GO:0099402	nucleus [GO:0005634]	DNA binding [GO:0003677]; DNA-binding transcription factor activity [GO:0003700]
TraesCS1A02G052100	56.2339	-0.00918713	0.31415	-0.0292444	0.97667	1	unfolded protein binding	ko04141,ko04145,ko04612,ko05142,ko05166,map04141,map04145,map04612,map05142,map05166	Calreticulin,PPR	Uncharacterized protein	protein folding [GO:0006457]; ubiquitin-dependent ERAD pathway [GO:0030433]	endoplasmic reticulum membrane [GO:0005789]; calcium ion binding [GO:0005509]; unfolded protein binding [GO:0051082]; protein folding [GO:0006457]; ubiquitin-dependent ERAD pathway [GO:0030433]	GO:0005509; GO:0005789; GO:0006457; GO:0030433; GO:0051082	endoplasmic reticulum membrane [GO:0005789]	calcium ion binding [GO:0005509]; unfolded protein binding [GO:0051082]
TraesCS1A02G052200	16.4179	0.0394223	1.23809	0.0318413	0.974599	1	Plant family of unknown function (DUF810)	-	DUF810	MHD1 domain-containing protein
TraesCS1A02G052300	166.87	0.418982	0.206621	2.02778	0.0425825	0.672316	GDSL-like Lipase/Acylhydrolase	-	Lipase_GDSL	Uncharacterized protein		hydrolase activity, acting on ester bonds [GO:0016788]	GO:0016788		hydrolase activity, acting on ester bonds [GO:0016788]
TraesCS1A02G052400	0	NA	NA	NA	NA	NA	Helicase associated domain (HA2) Add an annotation	ko03040,map03040	DEAD,HA2,Helicase_C,IBR,OB_NTP_bind	Uncharacterized protein		ubiquitin-protein transferase activity [GO:0004842]	GO:0004842		ubiquitin-protein transferase activity [GO:0004842]
TraesCS1A02G052900	0.492473	0	4.40746	0	1	NA	germin-like protein	-	Cupin_1	Germin-like protein		apoplast [GO:0048046]; manganese ion binding [GO:0030145]	GO:0030145; GO:0048046	apoplast [GO:0048046]	manganese ion binding [GO:0030145]
TraesCS1A02G053000	0.631177	-3.42634	4.28784	-0.799081	0.424243	NA	germin-like protein 2-1	-	Cupin_1	#N/A	#N/A	#N/A	#N/A	#N/A	#N/A
TraesCS1A02G053100	0.253806	2.51692	4.32498	0.58195	0.5606	NA	germin-like protein 2-1	-	Cupin_1	Germin-like protein		apoplast [GO:0048046]; manganese ion binding [GO:0030145]	GO:0030145; GO:0048046	apoplast [GO:0048046]	manganese ion binding [GO:0030145]
TraesCS1A02G053400	0.985777	1.44634	2.20482	0.655992	0.511829	NA	Protein of unknown function (DUF295)	-	DUF295,F-box-like	DUF295 domain-containing protein
TraesCS1A02G053600	7.00952	-0.292111	1.03834	-0.281325	0.778461	1	Protein of unknown function (DUF295)	-	DUF295,F-box-like	DUF295 domain-containing protein
TraesCS1A02G053700	5.9952	-1.54323	1.24671	-1.23784	0.215775	0.938815	Belongs to the ubiquitin-activating E1 family	ko04120,ko05012,map04120,map05012	E1_4HB,E1_FCCH,E1_UFD,ThiF,UBA_e1_thiolCys	Uncharacterized protein	protein ubiquitination [GO:0016567]	ubiquitin-like modifier activating enzyme activity [GO:0008641]; protein ubiquitination [GO:0016567]	GO:0008641; GO:0016567		ubiquitin-like modifier activating enzyme activity [GO:0008641]
TraesCS1A02G054000	161.34	-0.0499286	0.246999	-0.202141	0.839807	1	sensitivity to red light reduced	-	SRR1	SRR1 domain-containing protein	microtubule-based process [GO:0007017]	cytoplasm [GO:0005737]; nucleus [GO:0005634]; microtubule-based process [GO:0007017]	GO:0005634; GO:0005737; GO:0007017	cytoplasm [GO:0005737]; nucleus [GO:0005634]
TraesCS1A02G054300	541.233	-0.00408518	0.149487	-0.0273281	0.978198	1	protease binding	-	-	Uncharacterized protein		Ino80 complex [GO:0031011]	GO:0031011	Ino80 complex [GO:0031011]
TraesCS1A02G054400	1058.89	0.0636331	0.274986	0.231405	0.817	1	Belongs to the TRAFAC class myosin-kinesin ATPase superfamily. Kinesin family	-	Kinesin	Kinesin motor domain-containing protein	microtubule-based movement [GO:0007018]	microtubule [GO:0005874]; ATP binding [GO:0005524]; microtubule binding [GO:0008017]; microtubule motor activity [GO:0003777]; microtubule-based movement [GO:0007018]	GO:0003777; GO:0005524; GO:0005874; GO:0007018; GO:0008017	microtubule [GO:0005874]	ATP binding [GO:0005524]; microtubule binding [GO:0008017]; microtubule motor activity [GO:0003777]
TraesCS1A02G054700	6.30926	0.679218	1.16431	0.583366	0.559647	1	PPR repeat	-	PPR,PPR_1,PPR_2,PPR_3	Restorer of fertility-like protein
TraesCS1A02G054800	0.21937	2.32313	4.33605	0.535772	0.592116	NA	PPR repeat	-	PPR,PPR_1,PPR_2,PPR_3	Uncharacterized protein
TraesCS1A02G054900	75.1574	-0.363444	0.374135	-0.971425	0.331337	0.986934	Zinc finger, C2H2 type	-	zf-C2H2	Uncharacterized protein
TraesCS1A02G055000	147.411	-0.0944033	0.192867	-0.489475	0.624505	1	Integral membrane protein TerC family	-	TerC	Uncharacterized protein		integral component of membrane [GO:0016021]	GO:0016021	integral component of membrane [GO:0016021]
TraesCS1A02G055200	648.252	0.212147	0.131897	1.60843	0.107741	0.836423	Protein of unknown function (DUF1218)	-	DUF1218	Uncharacterized protein		integral component of membrane [GO:0016021]	GO:0016021	integral component of membrane [GO:0016021]
TraesCS1A02G055300	0.298298	0	4.40746	0	1	NA	ENTH domain	ko04144,map04144	ENTH	ENTH domain-containing protein	endocytosis [GO:0006897]	clathrin vesicle coat [GO:0030125]; endosome [GO:0005768]; Golgi apparatus [GO:0005794]; plasma membrane [GO:0005886]; clathrin binding [GO:0030276]; phospholipid binding [GO:0005543]; endocytosis [GO:0006897]	GO:0005543; GO:0005768; GO:0005794; GO:0005886; GO:0006897; GO:0030125; GO:0030276	clathrin vesicle coat [GO:0030125]; endosome [GO:0005768]; Golgi apparatus [GO:0005794]; plasma membrane [GO:0005886]	clathrin binding [GO:0030276]; phospholipid binding [GO:0005543]
TraesCS1A02G055400	14.5017	-7.89749	2.92324	-2.70162	NA	NA	RNB	-	RNB	RNB domain-containing protein		ribonuclease activity [GO:0004540]; RNA binding [GO:0003723]	GO:0003723; GO:0004540		ribonuclease activity [GO:0004540]; RNA binding [GO:0003723]
TraesCS1A02G055500	4.79337	1.10594	1.04318	1.06016	0.28907	0.972846	PPR repeat	-	PPR,PPR_1,PPR_2,PPR_3	Uncharacterized protein
TraesCS1A02G055600	5.48224	0.387324	0.762824	0.507749	0.611629	1	PPR repeat	-	PPR,PPR_1,PPR_2,PPR_3	Uncharacterized protein
TraesCS1A02G055800	15.1191	0.662627	0.669148	0.990255	0.32205	0.983873	PPR repeat	-	PPR,PPR_1,PPR_2,PPR_3	Uncharacterized protein
TraesCS1A02G055900	11.7016	-0.275956	0.622484	-0.443314	0.657538	1	Belongs to the glycosyl hydrolase 17 family	-	Glyco_hydro_17	Uncharacterized protein	carbohydrate metabolic process [GO:0005975]	anchored component of plasma membrane [GO:0046658]; hydrolase activity, hydrolyzing O-glycosyl compounds [GO:0004553]; carbohydrate metabolic process [GO:0005975]	GO:0004553; GO:0005975; GO:0046658	anchored component of plasma membrane [GO:0046658]	hydrolase activity, hydrolyzing O-glycosyl compounds [GO:0004553]
TraesCS1A02G056000	10.0375	-0.0212027	0.809425	-0.0261947	0.979102	1	PPR repeat	-	PPR,PPR_1,PPR_2,PPR_3	Uncharacterized protein
TraesCS1A02G056100	18.6913	-0.0665246	0.50058	-0.132895	0.894276	1	Protein ABIL2-like isoform X1	-	-	Uncharacterized protein		cellular anatomical entity [GO:0110165]	GO:0110165	cellular anatomical entity [GO:0110165]
TraesCS1A02G056105	16.5108	0.48345	0.604575	0.799652	0.423913	1	#N/A	#N/A	#N/A	Uncharacterized protein		integral component of membrane [GO:0016021]	GO:0016021	integral component of membrane [GO:0016021]
TraesCS1A02G056200	1.22829	-2.89887	3.29808	-0.878957	0.379425	NA	-	-	-	Uncharacterized protein
TraesCS1A02G056400	4.27315	1.55127	1.46622	1.058	0.290054	0.973086	-	-	-	Uncharacterized protein		integral component of membrane [GO:0016021]	GO:0016021	integral component of membrane [GO:0016021]
TraesCS1A02G056500	321.536	-0.0675375	0.158586	-0.425873	0.6702	1	Leucine-rich repeats, outliers	-	F-box,F-box-like,LRR_6	Uncharacterized protein
TraesCS1A02G056600	638.875	-0.000298989	0.196246	-0.00152354	0.998784	1	Inosine-uridine preferring nucleoside hydrolase	ko00240,ko00760,map00240,map00760	IU_nuc_hydro	IU_nuc_hydro domain-containing protein	purine nucleoside catabolic process [GO:0006152]	cytosol [GO:0005829]; purine nucleosidase activity [GO:0008477]; purine nucleoside catabolic process [GO:0006152]	GO:0005829; GO:0006152; GO:0008477	cytosol [GO:0005829]	purine nucleosidase activity [GO:0008477]
TraesCS1A02G056700	5.22091	-0.899861	1.01252	-0.888738	0.374144	0.997765	transposition, RNA-mediated	-	HMA	Uncharacterized protein
TraesCS1A02G056800	8.16841	-0.0535309	0.788714	-0.0678711	0.945888	1	transposition, RNA-mediated	-	HMA	Uncharacterized protein
TraesCS1A02G056900	2946.15	-0.0989428	0.179881	-0.550045	0.582289	1	-	-	-	Uncharacterized protein		integral component of membrane [GO:0016021]	GO:0016021	integral component of membrane [GO:0016021]
TraesCS1A02G057100	48.4429	0.0725321	0.343781	0.210984	0.8329	1	F-box protein	-	F-box	Uncharacterized protein
TraesCS1A02G057200	36.1625	0.356861	0.561895	0.635103	0.525361	1	Belongs to the glutamyl-tRNA reductase family	ko00860,ko01100,ko01110,ko01120,map00860,map01100,map01110,map01120	GlutR_N,GlutR_dimer,Shikimate_DH	Glutamyl-tRNA reductase (EC 1.2.1.70)	protoporphyrinogen IX biosynthetic process [GO:0006782]	glutamyl-tRNA reductase activity [GO:0008883]; NADP binding [GO:0050661]; protoporphyrinogen IX biosynthetic process [GO:0006782]	GO:0006782; GO:0008883; GO:0050661		glutamyl-tRNA reductase activity [GO:0008883]; NADP binding [GO:0050661]
TraesCS1A02G057300	24.7925	-0.0236264	0.456392	-0.0517678	0.958714	1	PPR repeat	-	PPR,PPR_1,PPR_2,PPR_3	Uncharacterized protein
TraesCS1A02G057400	4.33674	-0.344377	1.16908	-0.294572	0.76832	1	PPR repeat	-	PPR,PPR_1,PPR_2,PPR_3	Uncharacterized protein
TraesCS1A02G057600	0.322274	-2.85067	4.30766	-0.661767	0.50812	NA	Neprosin	-	Neprosin	Neprosin domain-containing protein		integral component of membrane [GO:0016021]	GO:0016021	integral component of membrane [GO:0016021]
TraesCS1A02G057700	0	NA	NA	NA	NA	NA	Prolyl oligopeptidase family	-	AXE1,Abhydrolase_6,Peptidase_S9	Uncharacterized protein
TraesCS1A02G057800	0.239309	-1.8299	4.36906	-0.418832	0.675339	NA	F-box protein	-	F-box	Uncharacterized protein
TraesCS1A02G057900	74.3234	0.263714	0.246368	1.07041	0.284436	0.970932	Remorin, C-terminal region	-	Remorin_C	Remorin_C domain-containing protein
TraesCS1A02G058000	0.57348	1.55513	4.32498	0.359569	0.719169	NA	#N/A	#N/A	#N/A	Uncharacterized protein
TraesCS1A02G058100	3.14924	1.47332	1.63954	0.898621	0.368855	0.996836	Wall-associated receptor kinase	-	EGF_CA,GUB_WAK_bind,Pkinase,Pkinase_Tyr,WAK	#N/A	#N/A	#N/A	#N/A	#N/A	#N/A
TraesCS1A02G058200	10.0576	-0.701347	0.656098	-1.06897	0.285085	0.971091	Wall-associated receptor kinase	-	EGF_CA,GUB_WAK_bind,Pkinase,Pkinase_Tyr,WAK	Uncharacterized protein	cell surface receptor signaling pathway [GO:0007166]; protein phosphorylation [GO:0006468]	integral component of membrane [GO:0016021]; plasma membrane [GO:0005886]; ATP binding [GO:0005524]; calcium ion binding [GO:0005509]; polysaccharide binding [GO:0030247]; protein serine/threonine kinase activity [GO:0004674]; cell surface receptor signaling pathway [GO:0007166]; protein phosphorylation [GO:0006468]	GO:0004674; GO:0005509; GO:0005524; GO:0005886; GO:0006468; GO:0007166; GO:0016021; GO:0030247	integral component of membrane [GO:0016021]; plasma membrane [GO:0005886]	ATP binding [GO:0005524]; calcium ion binding [GO:0005509]; polysaccharide binding [GO:0030247]; protein serine/threonine kinase activity [GO:0004674]
TraesCS1A02G058300	313.567	-0.109415	0.166158	-0.658501	0.510216	1	Ribosomal protein L10	ko03010,map03010	Ribosomal_L10	Uncharacterized protein	translation [GO:0006412]	large ribosomal subunit [GO:0015934]; structural constituent of ribosome [GO:0003735]; translation [GO:0006412]	GO:0003735; GO:0006412; GO:0015934	large ribosomal subunit [GO:0015934]	structural constituent of ribosome [GO:0003735]
TraesCS1A02G058400	2212.54	-0.165697	0.127098	-1.3037	0.192337	0.924255	DNA-binding domain in plant proteins such as APETALA2 and EREBPs	-	AP2	Uncharacterized protein		nucleus [GO:0005634]; DNA binding [GO:0003677]; DNA-binding transcription factor activity [GO:0003700]	GO:0003677; GO:0003700; GO:0005634	nucleus [GO:0005634]	DNA binding [GO:0003677]; DNA-binding transcription factor activity [GO:0003700]
TraesCS1A02G058500	61.3889	0.071123	0.267682	0.265699	0.790471	1	Rad51	ko03440,map03440	Rad51	RECA_2 domain-containing protein	double-strand break repair via homologous recombination [GO:0000724]; regulation of transcription by RNA polymerase II [GO:0006357]	nucleus [GO:0005634]; Rad51B-Rad51C-Rad51D-XRCC2 complex [GO:0033063]; ATP binding [GO:0005524]; ATP-dependent DNA damage sensor activity [GO:0140664]; DNA binding [GO:0003677]; DNA-binding transcription factor activity, RNA polymerase II-specific [GO:0000981]; double-strand break repair via homologous recombination [GO:0000724]; regulation of transcription by RNA polymerase II [GO:0006357]	GO:0000724; GO:0000981; GO:0003677; GO:0005524; GO:0005634; GO:0006357; GO:0033063; GO:0140664	nucleus [GO:0005634]; Rad51B-Rad51C-Rad51D-XRCC2 complex [GO:0033063]	ATP binding [GO:0005524]; ATP-dependent DNA damage sensor activity [GO:0140664]; DNA binding [GO:0003677]; DNA-binding transcription factor activity, RNA polymerase II-specific [GO:0000981]
TraesCS1A02G058600	36.0225	-2.99301	1.36051	-2.19992	0.0278127	0.598688	-	-	-	Uncharacterized protein		microtubule binding [GO:0008017]	GO:0008017		microtubule binding [GO:0008017]
TraesCS1A02G058700	276.836	-0.0712882	0.186088	-0.383088	0.701654	1	UAA transporter family	-	TPT	TPT domain-containing protein		Golgi apparatus [GO:0005794]; integral component of membrane [GO:0016021]; antiporter activity [GO:0015297]	GO:0005794; GO:0015297; GO:0016021	Golgi apparatus [GO:0005794]; integral component of membrane [GO:0016021]	antiporter activity [GO:0015297]
TraesCS1A02G058900	1.70349	-2.08366	4.18036	-0.49844	0.618174	NA	FGGY family of carbohydrate kinases, C-terminal domain	-	FGGY_C,FGGY_N	FGGY_C domain-containing protein		D-ribulokinase activity [GO:0019150]; phosphotransferase activity, alcohol group as acceptor [GO:0016773]	GO:0016773; GO:0019150		D-ribulokinase activity [GO:0019150]; phosphotransferase activity, alcohol group as acceptor [GO:0016773]
TraesCS1A02G059100	408.537	-0.0919495	0.203089	-0.452756	0.650725	1	lipolytic acyl hydrolase (LAH)	-	Patatin	Patatin (EC 3.1.1.-)	lipid catabolic process [GO:0016042]	acylglycerol lipase activity [GO:0047372]; phospholipase activity [GO:0004620]; lipid catabolic process [GO:0016042]	GO:0004620; GO:0016042; GO:0047372		acylglycerol lipase activity [GO:0047372]; phospholipase activity [GO:0004620]
TraesCS1A02G059200	144.724	0.349137	0.224391	1.55593	0.119724	0.854592	Permease family	-	Xan_ur_permease	Uncharacterized protein	adenine transport [GO:0015853]; guanine transport [GO:0015854]	integral component of membrane [GO:0016021]; plasma membrane [GO:0005886]; purine nucleobase transmembrane transporter activity [GO:0005345]; adenine transport [GO:0015853]; guanine transport [GO:0015854]	GO:0005345; GO:0005886; GO:0015853; GO:0015854; GO:0016021	integral component of membrane [GO:0016021]; plasma membrane [GO:0005886]	purine nucleobase transmembrane transporter activity [GO:0005345]
TraesCS1A02G059500	1.00125	1.07342	3.80935	0.281786	0.778107	NA	Domain Homologous to E6-AP Carboxyl Terminus with	ko04120,map04120	HECT	HECT-type E3 ubiquitin transferase (EC 2.3.2.26)	proteasome-mediated ubiquitin-dependent protein catabolic process [GO:0043161]; protein polyubiquitination [GO:0000209]	ubiquitin protein ligase activity [GO:0061630]; proteasome-mediated ubiquitin-dependent protein catabolic process [GO:0043161]; protein polyubiquitination [GO:0000209]	GO:0000209; GO:0043161; GO:0061630		ubiquitin protein ligase activity [GO:0061630]
TraesCS1A02G059700	0	NA	NA	NA	NA	NA	PWWP domain	-	PWWP	Uncharacterized protein
TraesCS1A02G059800	1.50398	3.94733	3.70107	1.06654	0.286181	NA	#N/A	#N/A	#N/A	Uncharacterized protein
TraesCS1A02G060100	40.2555	0.279168	0.299443	0.932289	0.351187	0.992879	Peptidase C13 family	ko00563,ko01100,map00563,map01100	Peptidase_C13	Uncharacterized protein	attachment of GPI anchor to protein [GO:0016255]; proteolysis [GO:0006508]; spindle assembly [GO:0051225]	cytoplasm [GO:0005737]; GPI-anchor transamidase complex [GO:0042765]; nuclear microtubule [GO:0005880]; GPI-anchor transamidase activity [GO:0003923]; microtubule binding [GO:0008017]; attachment of GPI anchor to protein [GO:0016255]; proteolysis [GO:0006508]; spindle assembly [GO:0051225]	GO:0003923; GO:0005737; GO:0005880; GO:0006508; GO:0008017; GO:0016255; GO:0042765; GO:0051225	cytoplasm [GO:0005737]; GPI-anchor transamidase complex [GO:0042765]; nuclear microtubule [GO:0005880]	GPI-anchor transamidase activity [GO:0003923]; microtubule binding [GO:0008017]
TraesCS1A02G060200	201.452	-0.672023	0.41001	-1.63904	0.101204	0.824706	zinc finger	-	zf-C2H2	C2H2-type domain-containing protein	response to acidic pH [GO:0010447]; response to aluminum ion [GO:0010044]	response to acidic pH [GO:0010447]; response to aluminum ion [GO:0010044]	GO:0010044; GO:0010447
TraesCS1A02G060500	29.0646	0.187252	0.482869	0.38779	0.698171	1	Pentacotripeptide-repeat region of PRORP	-	PPR,PPR_1,PPR_2,PPR_3	Uncharacterized protein
TraesCS1A02G060600	133.429	-0.803135	0.541906	-1.48206	0.138326	0.878098	Interactor of constitutive active ROPs	-	-	Uncharacterized protein
TraesCS1A02G060700	496.45	-0.108667	0.10419	-1.04296	0.296965	0.974405	Involved in ribosomal large subunit assembly	-	RRS1	Ribosome biogenesis regulatory protein	endonucleolytic cleavage in ITS1 to separate SSU-rRNA from 5.8S rRNA and LSU-rRNA from tricistronic rRNA transcript (SSU-rRNA, 5.8S rRNA, LSU-rRNA) [GO:0000447]; ribosomal large subunit biogenesis [GO:0042273]; ribosomal large subunit export from nucleus [GO:0000055]	nucleolus [GO:0005730]; preribosome, large subunit precursor [GO:0030687]; endonucleolytic cleavage in ITS1 to separate SSU-rRNA from 5.8S rRNA and LSU-rRNA from tricistronic rRNA transcript (SSU-rRNA, 5.8S rRNA, LSU-rRNA) [GO:0000447]; ribosomal large subunit biogenesis [GO:0042273]; ribosomal large subunit export from nucleus [GO:0000055]	GO:0000055; GO:0000447; GO:0005730; GO:0030687; GO:0042273	nucleolus [GO:0005730]; preribosome, large subunit precursor [GO:0030687]
TraesCS1A02G061500	11.2143	0.999513	1.16758	0.856057	0.391966	1	Protein tyrosine kinase	ko04626,map04626	Pkinase,Pkinase_Tyr	Uncharacterized protein	cell surface receptor signaling pathway [GO:0007166]; protein phosphorylation [GO:0006468]	plasma membrane [GO:0005886]; ATP binding [GO:0005524]; protein serine/threonine kinase activity [GO:0004674]; cell surface receptor signaling pathway [GO:0007166]; protein phosphorylation [GO:0006468]	GO:0004674; GO:0005524; GO:0005886; GO:0006468; GO:0007166	plasma membrane [GO:0005886]	ATP binding [GO:0005524]; protein serine/threonine kinase activity [GO:0004674]
TraesCS1A02G061600	0	NA	NA	NA	NA	NA	Belongs to the UDP-glycosyltransferase family	-	UDPGT	Glycosyltransferase (EC 2.4.1.-)		UDP-glycosyltransferase activity [GO:0008194]	GO:0008194		UDP-glycosyltransferase activity [GO:0008194]
TraesCS1A02G061700	8.33306	-0.649805	1.34262	-0.483982	0.628399	1	Belongs to the UDP-glycosyltransferase family	-	UDPGT	Glycosyltransferase (EC 2.4.1.-)		UDP-glycosyltransferase activity [GO:0008194]	GO:0008194		UDP-glycosyltransferase activity [GO:0008194]
TraesCS1A02G062100	1992.89	0.137879	0.135842	1.015	0.310107	0.981174	Belongs to the tetraspanin (TM4SF) family	-	Tetraspannin	Uncharacterized protein	auxin-activated signaling pathway [GO:0009734]	integral component of membrane [GO:0016021]; plasmodesma [GO:0009506]; auxin-activated signaling pathway [GO:0009734]	GO:0009506; GO:0009734; GO:0016021	integral component of membrane [GO:0016021]; plasmodesma [GO:0009506]
TraesCS1A02G062200	0.163925	0	4.40746	0	1	NA	Lateral organ boundaries (LOB) domain	-	LOB	LOB domain-containing protein
TraesCS1A02G062400	108.864	0.0231654	0.207267	0.111766	0.911009	1	4'-phosphopantetheinyl transferase superfamily	ko00770,map00770	ACPS	ACPS domain-containing protein	lysine biosynthetic process via aminoadipic acid [GO:0019878]	cytosol [GO:0005829]; holo-[acyl-carrier-protein] synthase activity [GO:0008897]; magnesium ion binding [GO:0000287]; lysine biosynthetic process via aminoadipic acid [GO:0019878]	GO:0000287; GO:0005829; GO:0008897; GO:0019878	cytosol [GO:0005829]	holo-[acyl-carrier-protein] synthase activity [GO:0008897]; magnesium ion binding [GO:0000287]
TraesCS1A02G063300	56.9596	0.104676	0.362082	0.289093	0.77251	1	FBD	-	F-box,FBD,LRR_2	FBD domain-containing protein
TraesCS1A02G063500	29.0596	0.0281277	0.420522	0.0668876	0.946671	1	DNL zinc finger	-	zf-DNL	DNL-type domain-containing protein	protein folding [GO:0006457]; protein import into mitochondrial matrix [GO:0030150]; protein stabilization [GO:0050821]	mitochondrion [GO:0005739]; chaperone binding [GO:0051087]; zinc ion binding [GO:0008270]; protein folding [GO:0006457]; protein import into mitochondrial matrix [GO:0030150]; protein stabilization [GO:0050821]	GO:0005739; GO:0006457; GO:0008270; GO:0030150; GO:0050821; GO:0051087	mitochondrion [GO:0005739]	chaperone binding [GO:0051087]; zinc ion binding [GO:0008270]
TraesCS1A02G063600	13.6212	1.3602	2.12805	0.639175	0.522709	1	Belongs to the ubiquitin-conjugating enzyme family	ko03460,map03460	UQ_con	UBC core domain-containing protein		transferase activity [GO:0016740]	GO:0016740		transferase activity [GO:0016740]
TraesCS1A02G064000	2258.1	-0.130973	0.1144	-1.14488	0.252261	0.95912	Involved in the synthesis of glucuronoxylan hemicellulose in secondary cell walls	-	Glyco_transf_43	Glycosyltransferases (EC 2.4.-.-)	carbohydrate metabolic process [GO:0005975]; cell wall organization [GO:0071555]; glucuronoxylan biosynthetic process [GO:0010417]; plant-type secondary cell wall biogenesis [GO:0009834]	Golgi membrane [GO:0000139]; integral component of membrane [GO:0016021]; galactosylgalactosylxylosylprotein 3-beta-glucuronosyltransferase activity [GO:0015018]; xylosyltransferase activity [GO:0042285]; carbohydrate metabolic process [GO:0005975]; cell wall organization [GO:0071555]; glucuronoxylan biosynthetic process [GO:0010417]; plant-type secondary cell wall biogenesis [GO:0009834]	GO:0000139; GO:0005975; GO:0009834; GO:0010417; GO:0015018; GO:0016021; GO:0042285; GO:0071555	Golgi membrane [GO:0000139]; integral component of membrane [GO:0016021]	galactosylgalactosylxylosylprotein 3-beta-glucuronosyltransferase activity [GO:0015018]; xylosyltransferase activity [GO:0042285]
TraesCS1A02G064100	3562.39	0.0690418	0.0862058	0.800896	0.423192	1	IQ-domain	-	DUF4005,IQ	DUF4005 domain-containing protein
TraesCS1A02G064700	0	NA	NA	NA	NA	NA	Amidohydrolase family	ko00240,ko00410,ko00770,ko00983,ko01100,map00240,map00410,map00770,map00983,map01100	Amidohydro_1	DUF295 domain-containing protein
TraesCS1A02G064800	17.6756	-0.911435	1.27257	-0.716217	0.473857	1	Glycosyltransferase family 20	ko00500,ko01100,map00500,map01100	Glyco_transf_20,Trehalose_PPase	Uncharacterized protein	trehalose biosynthetic process [GO:0005992]	catalytic activity [GO:0003824]; trehalose biosynthetic process [GO:0005992]	GO:0003824; GO:0005992		catalytic activity [GO:0003824]
TraesCS1A02G064900	1141.15	0.373012	0.256255	1.45562	0.145497	0.883787	Belongs to the major facilitator superfamily. Sugar transporter (TC 2.A.1.1) family	-	Sugar_tr	MFS domain-containing protein		integral component of membrane [GO:0016021]; monosaccharide transmembrane transporter activity [GO:0015145]; symporter activity [GO:0015293]	GO:0015145; GO:0015293; GO:0016021	integral component of membrane [GO:0016021]	monosaccharide transmembrane transporter activity [GO:0015145]; symporter activity [GO:0015293]
TraesCS1A02G065000	4.42892	-0.613769	1.15004	-0.533692	0.593555	1	Importin subunit beta-1	ko03013,map03013	HEAT,HEAT_EZ,IBN_N	Uncharacterized protein	protein import into nucleus [GO:0006606]	cytoplasm [GO:0005737]; nucleus [GO:0005634]; nuclear import signal receptor activity [GO:0061608]; nuclear localization sequence binding [GO:0008139]; protein import into nucleus [GO:0006606]	GO:0005634; GO:0005737; GO:0006606; GO:0008139; GO:0061608	cytoplasm [GO:0005737]; nucleus [GO:0005634]	nuclear import signal receptor activity [GO:0061608]; nuclear localization sequence binding [GO:0008139]
TraesCS1A02G065200	6.95054	-0.107064	0.816463	-0.131132	0.895671	1	#N/A	#N/A	#N/A	Uncharacterized protein
TraesCS1A02G065300	0.242445	0.885805	4.37026	0.202689	0.839378	NA	WD domain, G-beta repeat	-	WD40	Uncharacterized protein
TraesCS1A02G065400	1015.9	0.389743	0.267013	1.45964	0.144388	0.882085	Nucleoporin autopeptidase	ko03013,ko05164,map03013,map05164	Nucleoporin2	Peptidase S59 domain-containing protein	mRNA transport [GO:0051028]; post-transcriptional tethering of RNA polymerase II gene DNA at nuclear periphery [GO:0000973]; protein import into nucleus [GO:0006606]; RNA export from nucleus [GO:0006405]	nuclear pore cytoplasmic filaments [GO:0044614]; structural constituent of nuclear pore [GO:0017056]; mRNA transport [GO:0051028]; post-transcriptional tethering of RNA polymerase II gene DNA at nuclear periphery [GO:0000973]; protein import into nucleus [GO:0006606]; RNA export from nucleus [GO:0006405]	GO:0000973; GO:0006405; GO:0006606; GO:0017056; GO:0044614; GO:0051028	nuclear pore cytoplasmic filaments [GO:0044614]	structural constituent of nuclear pore [GO:0017056]
TraesCS1A02G065600	26.2155	-0.0801939	0.420041	-0.19092	0.848589	1	Importin subunit beta-1	ko03013,map03013	HEAT,HEAT_EZ,IBN_N	Importin N-terminal domain-containing protein	protein import into nucleus [GO:0006606]	cytoplasm [GO:0005737]; nucleus [GO:0005634]; nuclear import signal receptor activity [GO:0061608]; nuclear localization sequence binding [GO:0008139]; small GTPase binding [GO:0031267]; protein import into nucleus [GO:0006606]	GO:0005634; GO:0005737; GO:0006606; GO:0008139; GO:0031267; GO:0061608	cytoplasm [GO:0005737]; nucleus [GO:0005634]	nuclear import signal receptor activity [GO:0061608]; nuclear localization sequence binding [GO:0008139]; small GTPase binding [GO:0031267]
TraesCS1A02G065700	961.013	0.59788	0.325295	1.83796	0.0660683	0.745635	Putative DNA-binding (bihelical) motif predicted to be involved in chromosomal organisation	ko04120,ko04630,ko05160,map04120,map04630,map05160	PHD,SAP,zf-MIZ	Uncharacterized protein		SUMO transferase activity [GO:0019789]; zinc ion binding [GO:0008270]	GO:0008270; GO:0019789		SUMO transferase activity [GO:0019789]; zinc ion binding [GO:0008270]
TraesCS1A02G065800	401.272	0.208862	0.171243	1.21968	0.222584	0.943445	Protamine P1 family protein	-	-	Uncharacterized protein
TraesCS1A02G065900	26.3877	0.204324	0.518435	0.394116	0.693495	1	-	-	-	Uncharacterized protein
TraesCS1A02G066000	64.7978	0.0702431	0.375293	0.187168	0.851529	1	Condensin II non structural maintenance of chromosomes subunit	-	Condensin2nSMC	Uncharacterized protein		nucleus [GO:0005634]	GO:0005634	nucleus [GO:0005634]
TraesCS1A02G066100	6.52238	-0.95883	1.1438	-0.838286	0.40187	1	Seed storage protein	-	Cupin_1	Uncharacterized protein		nutrient reservoir activity [GO:0045735]	GO:0045735		nutrient reservoir activity [GO:0045735]
TraesCS1A02G066200	585.512	-0.0385466	0.109339	-0.352542	0.724432	1	Legume lectin domain	-	Lectin_legB,Pkinase	Protein kinase domain-containing protein	defense response to bacterium [GO:0042742]; defense response to oomycetes [GO:0002229]; protein phosphorylation [GO:0006468]	integral component of membrane [GO:0016021]; plasma membrane [GO:0005886]; ATP binding [GO:0005524]; carbohydrate binding [GO:0030246]; transmembrane receptor protein serine/threonine kinase activity [GO:0004675]; defense response to bacterium [GO:0042742]; defense response to oomycetes [GO:0002229]; protein phosphorylation [GO:0006468]	GO:0002229; GO:0004675; GO:0005524; GO:0005886; GO:0006468; GO:0016021; GO:0030246; GO:0042742	integral component of membrane [GO:0016021]; plasma membrane [GO:0005886]	ATP binding [GO:0005524]; carbohydrate binding [GO:0030246]; transmembrane receptor protein serine/threonine kinase activity [GO:0004675]
TraesCS1A02G066300	280.272	0.36675	0.265292	1.38244	0.166837	0.906523	Galactoside-binding lectin	-	Gal-bind_lectin,Galactosyl_T	Galectin domain-containing protein	protein glycosylation [GO:0006486]	Golgi membrane [GO:0000139]; integral component of membrane [GO:0016021]; carbohydrate binding [GO:0030246]; galactosyltransferase activity [GO:0008378]; glycosyltransferase activity [GO:0016757]; protein glycosylation [GO:0006486]	GO:0000139; GO:0006486; GO:0008378; GO:0016021; GO:0016757; GO:0030246	Golgi membrane [GO:0000139]; integral component of membrane [GO:0016021]	carbohydrate binding [GO:0030246]; galactosyltransferase activity [GO:0008378]; glycosyltransferase activity [GO:0016757]
TraesCS1A02G066400	57.4111	0.428065	0.562346	0.761213	0.44653	1	Dihydrolipoyl dehydrogenase	ko00010,ko00020,ko00260,ko00280,ko00620,ko00630,ko00640,ko01100,ko01110,ko01120,ko01130,ko01200,map00010,map00020,map00260,map00280,map00620,map00630,map00640,map01100,map01110,map01120,map01130,map01200	Pyr_redox_2,Pyr_redox_dim	Dihydrolipoyl dehydrogenase (EC 1.8.1.4)	cell redox homeostasis [GO:0045454]	mitochondrion [GO:0005739]; oxoglutarate dehydrogenase complex [GO:0045252]; dihydrolipoyl dehydrogenase activity [GO:0004148]; flavin adenine dinucleotide binding [GO:0050660]; cell redox homeostasis [GO:0045454]	GO:0004148; GO:0005739; GO:0045252; GO:0045454; GO:0050660	mitochondrion [GO:0005739]; oxoglutarate dehydrogenase complex [GO:0045252]	dihydrolipoyl dehydrogenase activity [GO:0004148]; flavin adenine dinucleotide binding [GO:0050660]
TraesCS1A02G066600	1.417	0.582216	2.53896	0.229312	0.818626	NA	PPR repeat	-	PPR,PPR_1,PPR_2,PPR_3	Restorer of fertility-like protein
TraesCS1A02G066700	58.5793	-0.402746	0.362685	-1.11046	0.266802	0.964271	belongs to the protein kinase superfamily	-	Pkinase,Pkinase_Tyr	Protein kinase domain-containing protein	protein phosphorylation [GO:0006468]	ATP binding [GO:0005524]; protein serine/threonine kinase activity [GO:0004674]; protein phosphorylation [GO:0006468]	GO:0004674; GO:0005524; GO:0006468		ATP binding [GO:0005524]; protein serine/threonine kinase activity [GO:0004674]
TraesCS1A02G066800	6.4499	-0.243976	0.913321	-0.267131	0.789369	1	Acyl-CoA dehydrogenase, N-terminal domain	ko00280,ko01100,map00280,map01100	Acyl-CoA_dh_1,Acyl-CoA_dh_M,Acyl-CoA_dh_N	Uncharacterized protein		acyl-CoA dehydrogenase activity [GO:0003995]; flavin adenine dinucleotide binding [GO:0050660]	GO:0003995; GO:0050660		acyl-CoA dehydrogenase activity [GO:0003995]; flavin adenine dinucleotide binding [GO:0050660]
TraesCS1A02G066900	237.166	-0.439741	0.292181	-1.50503	0.132316	0.872181	ATPase family associated with various cellular activities (AAA)	-	AAA	AAA domain-containing protein		ATP binding [GO:0005524]	GO:0005524		ATP binding [GO:0005524]
TraesCS1A02G067000	9.5695	-0.656514	0.820655	-0.799988	0.423718	1	PPR repeat	-	PPR,PPR_1,PPR_2,PPR_3	Uncharacterized protein
TraesCS1A02G067100	0	NA	NA	NA	NA	NA	#N/A	#N/A	#N/A	Uncharacterized protein
TraesCS1A02G067200	170.863	0.225688	0.22668	0.995624	0.319433	0.983575	mTERF	-	mTERF	Uncharacterized protein	DNA-templated transcription, termination [GO:0006353]; protein folding [GO:0006457]; regulation of transcription, DNA-templated [GO:0006355]	double-stranded DNA binding [GO:0003690]; DNA-templated transcription, termination [GO:0006353]; protein folding [GO:0006457]; regulation of transcription, DNA-templated [GO:0006355]	GO:0003690; GO:0006353; GO:0006355; GO:0006457		double-stranded DNA binding [GO:0003690]
TraesCS1A02G067300	1134.51	0.474626	0.276939	1.71383	0.08656	0.795685	Ribosomal protein S1-like RNA-binding domain	-	S1,Suf	Uncharacterized protein	rRNA processing [GO:0006364]	nucleolus [GO:0005730]; small-subunit processome [GO:0032040]; RNA binding [GO:0003723]; rRNA processing [GO:0006364]	GO:0003723; GO:0005730; GO:0006364; GO:0032040	nucleolus [GO:0005730]; small-subunit processome [GO:0032040]	RNA binding [GO:0003723]
TraesCS1A02G067400	15.4859	-0.550491	0.80261	-0.685876	0.492791	1	PPR repeat	-	PPR,PPR_1,PPR_2,PPR_3	Restorer of fertility-like protein	endomembrane system organization [GO:0010256]	endomembrane system organization [GO:0010256]	GO:0010256
TraesCS1A02G067462	0	NA	NA	NA	NA	NA	#N/A	#N/A	#N/A	Uncharacterized protein
TraesCS1A02G067472	0.163925	0	4.40746	0	1	NA	#N/A	#N/A	#N/A	Restorer of fertility-like protein
TraesCS1A02G067600	15.8076	0.0658392	0.569607	0.115587	0.90798	1	PPR repeat	-	PPR,PPR_1,PPR_2,PPR_3	Restorer of fertility-like protein
TraesCS1A02G067700	2.10346	0.495044	1.30336	0.379821	0.704078	1	PPR repeat	-	PPR,PPR_1,PPR_2,PPR_3	Uncharacterized protein
TraesCS1A02G067800	4.36767	-0.410691	1.30329	-0.315118	0.752672	1	PPR repeat	-	PPR,PPR_1,PPR_2,PPR_3	Uncharacterized protein
TraesCS1A02G067900	20.7967	-0.561504	0.79803	-0.703613	0.481674	1	Tetraspanin family	-	Tetraspannin	#N/A	#N/A	#N/A	#N/A	#N/A	#N/A
TraesCS1A02G068000	592.549	0.0323109	0.116839	0.276542	0.782132	1	-	-	-	Uncharacterized protein
TraesCS1A02G068100	0.814776	0	4.40746	0	1	NA	-	-	-	Uncharacterized protein
TraesCS1A02G068200	12.0742	-0.023808	0.666752	-0.0357075	0.971516	1	PLATZ transcription factor	-	PLATZ	Uncharacterized protein
TraesCS1A02G068300	11.3983	-0.860925	1.99182	-0.432231	0.665574	1	SANT SWI3, ADA2, N-CoR and TFIIIB'' DNA-binding domains	ko01522,ko04919,ko05202,map01522,map04919,map05202	Myb_DNA-binding	Uncharacterized protein		DNA binding [GO:0003677]	GO:0003677		DNA binding [GO:0003677]
TraesCS1A02G068400	237.098	-0.229099	0.415289	-0.551663	0.58118	1	-	-	-	Uncharacterized protein
TraesCS1A02G068500	228.492	-0.222827	0.12957	-1.71974	0.0854797	0.792607	-	-	-	Uncharacterized protein
TraesCS1A02G068700	0.0821372	0	4.40746	0	1	NA	-	-	DUF688	Uncharacterized protein
TraesCS1A02G068900	0.892469	-3.68933	3.99421	-0.923668	0.355659	NA	ligase activity	ko04075,map04075	GH3	Uncharacterized protein		cytoplasm [GO:0005737]; integral component of membrane [GO:0016021]; acid-amino acid ligase activity [GO:0016881]	GO:0005737; GO:0016021; GO:0016881	cytoplasm [GO:0005737]; integral component of membrane [GO:0016021]	acid-amino acid ligase activity [GO:0016881]
TraesCS1A02G069100	0.334548	-2.9016	4.30558	-0.673917	0.500364	NA	-	-	-	Uncharacterized protein
TraesCS1A02G069300	2767.23	0.122268	0.136703	0.894407	0.371104	0.997008	Phosphoinositide phospholipase C	ko00562,ko01100,ko04020,ko04070,ko04919,ko04933,map00562,map01100,map04020,map04070,map04919,map04933	C2,EF-hand_like,PI-PLC-X,PI-PLC-Y	Phosphoinositide phospholipase C (EC 3.1.4.11)	lipid catabolic process [GO:0016042]; phosphatidylinositol-mediated signaling [GO:0048015]	plasma membrane [GO:0005886]; phosphatidylinositol phospholipase C activity [GO:0004435]; lipid catabolic process [GO:0016042]; phosphatidylinositol-mediated signaling [GO:0048015]	GO:0004435; GO:0005886; GO:0016042; GO:0048015	plasma membrane [GO:0005886]	phosphatidylinositol phospholipase C activity [GO:0004435]
TraesCS1A02G069400	774.583	0.040323	0.128909	0.312803	0.75443	1	Belongs to the small GTPase superfamily. Arf family	-	Arf	Uncharacterized protein	Golgi to plasma membrane protein transport [GO:0043001]; intracellular protein transport [GO:0006886]; protein localization to Golgi apparatus [GO:0034067]	Golgi apparatus [GO:0005794]; GTP binding [GO:0005525]; GTPase activity [GO:0003924]; Golgi to plasma membrane protein transport [GO:0043001]; intracellular protein transport [GO:0006886]; protein localization to Golgi apparatus [GO:0034067]	GO:0003924; GO:0005525; GO:0005794; GO:0006886; GO:0034067; GO:0043001	Golgi apparatus [GO:0005794]	GTP binding [GO:0005525]; GTPase activity [GO:0003924]
TraesCS1A02G069500	29.4734	0.104735	0.47085	0.222439	0.823972	1	DUF761-associated sequence motif	-	VARLMGL	VARLMGL domain-containing protein
TraesCS1A02G069600	3278.95	-0.335142	0.14228	-2.35551	0.0184972	0.534315	zinc finger CCCH domain-containing protein	-	Ank_2,zf-CCCH	C3H1-type domain-containing protein	regulation of macromolecule metabolic process [GO:0060255]; regulation of nitrogen compound metabolic process [GO:0051171]; regulation of primary metabolic process [GO:0080090]	metal ion binding [GO:0046872]; regulation of macromolecule metabolic process [GO:0060255]; regulation of nitrogen compound metabolic process [GO:0051171]; regulation of primary metabolic process [GO:0080090]	GO:0046872; GO:0051171; GO:0060255; GO:0080090		metal ion binding [GO:0046872]
TraesCS1A02G069700	305.477	-0.121442	0.162896	-0.745519	0.455958	1	Rrp15p	-	Rrp15p	Uncharacterized protein	maturation of 5.8S rRNA [GO:0000460]; maturation of LSU-rRNA [GO:0000470]	preribosome, large subunit precursor [GO:0030687]; maturation of 5.8S rRNA [GO:0000460]; maturation of LSU-rRNA [GO:0000470]	GO:0000460; GO:0000470; GO:0030687	preribosome, large subunit precursor [GO:0030687]
TraesCS1A02G069800	0.232501	-2.38395	4.33056	-0.550495	0.58198	NA	-	-	F-box	Uncharacterized protein
TraesCS1A02G069900	1.05459	0	4.40746	0	1	NA	protein transport	-	-	Uncharacterized protein		integral component of membrane [GO:0016021]	GO:0016021	integral component of membrane [GO:0016021]
TraesCS1A02G070100	7.95124	-0.226857	0.780232	-0.290756	0.771238	1	Myb/SANT-like DNA-binding domain	-	Myb_DNA-bind_3	Uncharacterized protein
TraesCS1A02G070200	17.1543	-0.267668	0.652108	-0.410466	0.681464	1	Belongs to the iron ascorbate-dependent oxidoreductase family	-	2OG-FeII_Oxy,DIOX_N	Fe2OG dioxygenase domain-containing protein		metal ion binding [GO:0046872]; oxidoreductase activity [GO:0016491]	GO:0016491; GO:0046872		metal ion binding [GO:0046872]; oxidoreductase activity [GO:0016491]
TraesCS1A02G070300	227.614	0.107118	0.171455	0.624758	0.53213	1	DnaJ C terminal domain	-	DnaJ,DnaJ_C	J domain-containing protein	chaperone cofactor-dependent protein refolding [GO:0051085]	cytosol [GO:0005829]; endoplasmic reticulum [GO:0005783]; chaperone binding [GO:0051087]; unfolded protein binding [GO:0051082]; chaperone cofactor-dependent protein refolding [GO:0051085]	GO:0005783; GO:0005829; GO:0051082; GO:0051085; GO:0051087	cytosol [GO:0005829]; endoplasmic reticulum [GO:0005783]	chaperone binding [GO:0051087]; unfolded protein binding [GO:0051082]
TraesCS1A02G070400	448.171	0.119629	0.333879	0.358301	0.720118	1	DNA binding domain	ko04016,ko04626,map04016,map04626	WRKY	Uncharacterized protein	response to stimulus [GO:0050896]	nucleus [GO:0005634]; DNA-binding transcription factor activity [GO:0003700]; sequence-specific DNA binding [GO:0043565]; response to stimulus [GO:0050896]	GO:0003700; GO:0005634; GO:0043565; GO:0050896	nucleus [GO:0005634]	DNA-binding transcription factor activity [GO:0003700]; sequence-specific DNA binding [GO:0043565]
TraesCS1A02G070500	78.6968	0.200602	0.255243	0.785924	0.431912	1	Aminotransferase class I and II	ko00130,ko00270,ko00350,ko00360,ko00400,ko00401,ko00950,ko00960,ko01100,ko01110,ko01130,ko01230,map00130,map00270,map00350,map00360,map00400,map00401,map00950,map00960,map01100,map01110,map01130,map01230	Aminotran_1_2	Aminotran_1_2 domain-containing protein	biosynthetic process [GO:0009058]; tyrosine catabolic process [GO:0006572]	L-tyrosine:2-oxoglutarate aminotransferase activity [GO:0004838]; pyridoxal phosphate binding [GO:0030170]; biosynthetic process [GO:0009058]; tyrosine catabolic process [GO:0006572]	GO:0004838; GO:0006572; GO:0009058; GO:0030170		L-tyrosine:2-oxoglutarate aminotransferase activity [GO:0004838]; pyridoxal phosphate binding [GO:0030170]
TraesCS1A02G070600	648.09	0.195906	0.174751	1.12106	0.262264	0.962879	serine threonine-protein kinase-like protein	ko04010,ko04064,ko04620,ko04624,ko04722,ko05133,ko05140,ko05142,ko05145,ko05152,ko05162,ko05169,map04010,map04064,map04620,map04624,map04722,map05133,map05140,map05142,map05145,map05152,map05162,map05169	Pkinase,Pkinase_Tyr,RCC1_2	Protein kinase domain-containing protein	protein phosphorylation [GO:0006468]	integral component of membrane [GO:0016021]; ATP binding [GO:0005524]; protein serine/threonine kinase activity [GO:0004674]; protein phosphorylation [GO:0006468]	GO:0004674; GO:0005524; GO:0006468; GO:0016021	integral component of membrane [GO:0016021]	ATP binding [GO:0005524]; protein serine/threonine kinase activity [GO:0004674]
TraesCS1A02G070700	3.45454	0.391864	1.08616	0.360779	0.718265	1	Speckle-type POZ protein-like protein	ko04340,ko04341,map04340,map04341	BTB,MATH	Uncharacterized protein	protein ubiquitination [GO:0016567]; response to abiotic stimulus [GO:0009628]	cellular anatomical entity [GO:0110165]; protein ubiquitination [GO:0016567]; response to abiotic stimulus [GO:0009628]	GO:0009628; GO:0016567; GO:0110165	cellular anatomical entity [GO:0110165]
TraesCS1A02G070800	0	NA	NA	NA	NA	NA	Speckle-type POZ protein-like protein	ko04340,ko04341,map04340,map04341	BTB,MATH	Uncharacterized protein	protein ubiquitination [GO:0016567]; response to abiotic stimulus [GO:0009628]	cellular anatomical entity [GO:0110165]; protein ubiquitination [GO:0016567]; response to abiotic stimulus [GO:0009628]	GO:0009628; GO:0016567; GO:0110165	cellular anatomical entity [GO:0110165]
TraesCS1A02G070900	5.48857	-1.73842	0.897811	-1.93629	0.0528323	0.706125	Protein of unknown function, DUF547	-	DUF547,Lzipper-MIP1	Uncharacterized protein
TraesCS1A02G071100	355.054	-0.118151	0.141801	-0.833218	0.404722	1	Regulator of chromosome condensation (RCC1) repeat	-	RCC1	Uncharacterized protein	negative regulation of GTPase activity [GO:0034260]	membrane [GO:0016020]; DNA binding [GO:0003677]; small GTPase binding [GO:0031267]; negative regulation of GTPase activity [GO:0034260]	GO:0003677; GO:0016020; GO:0031267; GO:0034260	membrane [GO:0016020]	DNA binding [GO:0003677]; small GTPase binding [GO:0031267]
TraesCS1A02G071200	29.9164	-0.175141	0.385954	-0.453788	0.649982	1	Regulator of chromosome condensation (RCC1) repeat	-	RCC1	Uncharacterized protein	negative regulation of GTPase activity [GO:0034260]	membrane [GO:0016020]; small GTPase binding [GO:0031267]; negative regulation of GTPase activity [GO:0034260]	GO:0016020; GO:0031267; GO:0034260	membrane [GO:0016020]	small GTPase binding [GO:0031267]
TraesCS1A02G071300	194.443	0.178146	0.144524	1.23263	0.217712	0.939073	ATPase family associated with various cellular activities (AAA)	ko03008,map03008	AAA	Uncharacterized protein		cytoplasm [GO:0005737]; ATP binding [GO:0005524]; ATP hydrolysis activity [GO:0016887]	GO:0005524; GO:0005737; GO:0016887	cytoplasm [GO:0005737]	ATP binding [GO:0005524]; ATP hydrolysis activity [GO:0016887]
TraesCS1A02G071400	153.836	-0.131358	0.261801	-0.501748	0.615845	1	transferase activity, transferring hexosyl groups	-	UDPGT	Glycosyltransferase (EC 2.4.1.-)		UDP-glycosyltransferase activity [GO:0008194]	GO:0008194		UDP-glycosyltransferase activity [GO:0008194]
TraesCS1A02G071500	15.3207	0.122547	0.665144	0.184242	0.853824	1	Mediates the uptake of pyruvate into mitochondria	-	MPC	Mitochondrial pyruvate carrier	mitochondrial pyruvate transmembrane transport [GO:0006850]	integral component of mitochondrial inner membrane [GO:0031305]; pyruvate transmembrane transporter activity [GO:0050833]; mitochondrial pyruvate transmembrane transport [GO:0006850]	GO:0006850; GO:0031305; GO:0050833	integral component of mitochondrial inner membrane [GO:0031305]	pyruvate transmembrane transporter activity [GO:0050833]
TraesCS1A02G071600	10.5326	0.0316159	0.641849	0.0492576	0.960714	1	mitochondrial saccharopine dehydrogenase-like oxidoreductase	-	Sacchrp_dh_NADP	Uncharacterized protein
TraesCS1A02G071657	18.0743	0.677352	0.504937	1.34146	0.179772	0.915682	#N/A	#N/A	#N/A	Protein kinase domain-containing protein	cell surface receptor signaling pathway [GO:0007166]; protein phosphorylation [GO:0006468]	integral component of membrane [GO:0016021]; plasma membrane [GO:0005886]; ATP binding [GO:0005524]; protein kinase activity [GO:0004672]; cell surface receptor signaling pathway [GO:0007166]; protein phosphorylation [GO:0006468]	GO:0004672; GO:0005524; GO:0005886; GO:0006468; GO:0007166; GO:0016021	integral component of membrane [GO:0016021]; plasma membrane [GO:0005886]	ATP binding [GO:0005524]; protein kinase activity [GO:0004672]
TraesCS1A02G071700	297.377	0.00295784	0.138093	0.0214192	0.982911	1	Flavin containing amine oxidoreductase	ko00906,ko01100,ko01110,map00906,map01100,map01110	Amino_oxidase	Prolycopene isomerase (EC 5.2.1.13)	carotenoid biosynthetic process [GO:0016117]	chloroplast membrane [GO:0031969]; carotenoid isomerase activity [GO:0046608]; flavin adenine dinucleotide binding [GO:0050660]; oxidoreductase activity [GO:0016491]; carotenoid biosynthetic process [GO:0016117]	GO:0016117; GO:0016491; GO:0031969; GO:0046608; GO:0050660	chloroplast membrane [GO:0031969]	carotenoid isomerase activity [GO:0046608]; flavin adenine dinucleotide binding [GO:0050660]; oxidoreductase activity [GO:0016491]
TraesCS1A02G071800	690.335	0.0273749	0.0986585	0.277471	0.781418	1	Metal tolerance protein	ko04712,map04712	Cation_efflux	Uncharacterized protein	zinc ion transmembrane transport [GO:0071577]	integral component of membrane [GO:0016021]; plasma membrane [GO:0005886]; vacuolar membrane [GO:0005774]; vacuole [GO:0005773]; zinc ion transmembrane transporter activity [GO:0005385]; zinc ion transmembrane transport [GO:0071577]	GO:0005385; GO:0005773; GO:0005774; GO:0005886; GO:0016021; GO:0071577	integral component of membrane [GO:0016021]; plasma membrane [GO:0005886]; vacuolar membrane [GO:0005774]; vacuole [GO:0005773]	zinc ion transmembrane transporter activity [GO:0005385]
TraesCS1A02G072000	3049.99	-0.555584	0.123086	-4.51378	6.37e-06	0.00305997	Glutamate-cysteine ligase family 2(GCS2)	ko00270,ko00480,ko01100,map00270,map00480,map01100	GCS2	Glutamate--cysteine ligase (EC 6.3.2.2)	glutathione biosynthetic process [GO:0006750]	chloroplast [GO:0009507]; ATP binding [GO:0005524]; glutamate-cysteine ligase activity [GO:0004357]; glutathione biosynthetic process [GO:0006750]	GO:0004357; GO:0005524; GO:0006750; GO:0009507	chloroplast [GO:0009507]	ATP binding [GO:0005524]; glutamate-cysteine ligase activity [GO:0004357]
TraesCS1A02G072100	168.581	-0.323363	0.282233	-1.14573	0.251906	0.959029	Belongs to the glycosyl hydrolase 9 (cellulase E) family	ko00500,ko01100,map00500,map01100	Glyco_hydro_9	Endoglucanase (EC 3.2.1.4)	cellulose catabolic process [GO:0030245]; lipid storage [GO:0019915]; response to freezing [GO:0050826]; seed oilbody biogenesis [GO:0010344]	monolayer-surrounded lipid storage body [GO:0012511]; cellulase activity [GO:0008810]; cellulose catabolic process [GO:0030245]; lipid storage [GO:0019915]; response to freezing [GO:0050826]; seed oilbody biogenesis [GO:0010344]	GO:0008810; GO:0010344; GO:0012511; GO:0019915; GO:0030245; GO:0050826	monolayer-surrounded lipid storage body [GO:0012511]	cellulase activity [GO:0008810]
TraesCS1A02G072200	686.85	-0.0130563	0.145102	-0.08998	0.928303	1	Belongs to the class-III pyridoxal-phosphate-dependent aminotransferase family	ko00220,ko01100,ko01110,ko01130,ko01210,ko01230,map00220,map01100,map01110,map01130,map01210,map01230	Aminotran_3	Acetylornithine transaminase (EC 2.6.1.11)	arginine biosynthetic process [GO:0006526]; lysine biosynthetic process via diaminopimelate [GO:0009089]	diaminopimelate decarboxylase activity [GO:0008836]; N2-acetyl-L-ornithine:2-oxoglutarate 5-aminotransferase activity [GO:0003992]; pyridoxal phosphate binding [GO:0030170]; arginine biosynthetic process [GO:0006526]; lysine biosynthetic process via diaminopimelate [GO:0009089]	GO:0003992; GO:0006526; GO:0008836; GO:0009089; GO:0030170		diaminopimelate decarboxylase activity [GO:0008836]; N2-acetyl-L-ornithine:2-oxoglutarate 5-aminotransferase activity [GO:0003992]; pyridoxal phosphate binding [GO:0030170]
TraesCS1A02G072300	0.171369	1.94625	4.36223	0.44616	0.655482	NA	Belongs to the glycosyl hydrolase 9 (cellulase E) family	ko00500,ko01100,map00500,map01100	Glyco_hydro_9	Endoglucanase (EC 3.2.1.4)	cellulose catabolic process [GO:0030245]; lipid storage [GO:0019915]; response to freezing [GO:0050826]; seed oilbody biogenesis [GO:0010344]	monolayer-surrounded lipid storage body [GO:0012511]; cellulase activity [GO:0008810]; cellulose catabolic process [GO:0030245]; lipid storage [GO:0019915]; response to freezing [GO:0050826]; seed oilbody biogenesis [GO:0010344]	GO:0008810; GO:0010344; GO:0012511; GO:0019915; GO:0030245; GO:0050826	monolayer-surrounded lipid storage body [GO:0012511]	cellulase activity [GO:0008810]
TraesCS1A02G072600	7168.64	0.0521202	0.118454	0.440005	0.659934	1	Basic region leucine zipper	-	bZIP_1,bZIP_2	BZIP transcription factor (Basic region/leucine zipper protein)	positive regulation of transcription, DNA-templated [GO:0045893]	nucleus [GO:0005634]; DNA-binding transcription factor activity [GO:0003700]; transcription cis-regulatory region binding [GO:0000976]; positive regulation of transcription, DNA-templated [GO:0045893]	GO:0000976; GO:0003700; GO:0005634; GO:0045893	nucleus [GO:0005634]	DNA-binding transcription factor activity [GO:0003700]; transcription cis-regulatory region binding [GO:0000976]
TraesCS1A02G072700	0.40387	-0.452545	4.28451	-0.105623	0.915881	NA	sequence-specific DNA binding	-	ELK,Homeobox_KN,KNOX1,KNOX2	Uncharacterized protein		nucleus [GO:0005634]; DNA binding [GO:0003677]; DNA-binding transcription factor activity, RNA polymerase II-specific [GO:0000981]	GO:0000981; GO:0003677; GO:0005634	nucleus [GO:0005634]	DNA binding [GO:0003677]; DNA-binding transcription factor activity, RNA polymerase II-specific [GO:0000981]
TraesCS1A02G072800	329.47	-0.137608	0.168741	-0.815495	0.414789	1	sequence-specific DNA binding	-	ELK,Homeobox_KN,KNOX1,KNOX2	Uncharacterized protein	regulation of transcription by RNA polymerase II [GO:0006357]	nucleus [GO:0005634]; DNA-binding transcription factor activity, RNA polymerase II-specific [GO:0000981]; RNA polymerase II cis-regulatory region sequence-specific DNA binding [GO:0000978]; regulation of transcription by RNA polymerase II [GO:0006357]	GO:0000978; GO:0000981; GO:0005634; GO:0006357	nucleus [GO:0005634]	DNA-binding transcription factor activity, RNA polymerase II-specific [GO:0000981]; RNA polymerase II cis-regulatory region sequence-specific DNA binding [GO:0000978]
TraesCS1A02G072982	1.5013	-0.664974	2.76178	-0.240778	0.809728	NA	#N/A	#N/A	#N/A	Uncharacterized protein
TraesCS1A02G072986	0.896862	-1.74308	4.09996	-0.425146	0.67073	NA	#N/A	#N/A	#N/A	Uncharacterized protein
TraesCS1A02G073000	2.91021	-4.22528	3.89109	-1.08589	0.277529	0.967348	Domain of unknown function (DUF4033)	-	DUF4033	D27-like_C domain-containing protein		iron ion binding [GO:0005506]	GO:0005506		iron ion binding [GO:0005506]
TraesCS1A02G073100	97.2346	0.133653	0.260747	0.512578	0.608247	1	Plant protein of unknown function	-	DUF247	Uncharacterized protein		integral component of membrane [GO:0016021]	GO:0016021	integral component of membrane [GO:0016021]
TraesCS1A02G073200	5.0074	-0.548387	1.35115	-0.405866	0.684841	1	Leucine Rich Repeat	-	LRRNT_2,LRR_1,LRR_6,LRR_8	LRRNT_2 domain-containing protein		integral component of membrane [GO:0016021]	GO:0016021	integral component of membrane [GO:0016021]
TraesCS1A02G073300	9.21452	-1.41127	1.80822	-0.780477	0.43511	1	Protein kinase domain	-	Pkinase,Pkinase_Tyr,Stress-antifung	Uncharacterized protein	protein phosphorylation [GO:0006468]	integral component of membrane [GO:0016021]; plasma membrane [GO:0005886]; ATP binding [GO:0005524]; protein serine/threonine kinase activity [GO:0004674]; protein phosphorylation [GO:0006468]	GO:0004674; GO:0005524; GO:0005886; GO:0006468; GO:0016021	integral component of membrane [GO:0016021]; plasma membrane [GO:0005886]	ATP binding [GO:0005524]; protein serine/threonine kinase activity [GO:0004674]
TraesCS1A02G073400	219.487	0.0671159	0.264242	0.253994	0.7995	1	Tetratricopeptide repeat	-	RPAP3_C,TPR_1,TPR_8	RPAP3_C domain-containing protein
TraesCS1A02G073500	23.0967	0.0513932	0.473217	0.108604	0.913517	1	Plant protein of unknown function	-	DUF247	Uncharacterized protein		integral component of membrane [GO:0016021]	GO:0016021	integral component of membrane [GO:0016021]
TraesCS1A02G073600	5.98665	1.03947	1.22723	0.847001	0.396995	1	PPR repeat	-	PPR,PPR_1,PPR_2,PPR_3	Restorer of fertility-like protein
TraesCS1A02G073700	0.743956	0.822337	4.21298	0.195191	0.845243	NA	PPR repeat	-	PPR,PPR_1,PPR_2,PPR_3	Uncharacterized protein
TraesCS1A02G073800	0.975606	0.106376	4.19044	0.0253854	0.979748	NA	PPR repeat	-	PPR,PPR_1,PPR_2,PPR_3	Uncharacterized protein
TraesCS1A02G073900	1058.38	-0.246248	0.162753	-1.51302	0.130276	0.868847	Annexin	-	Annexin	Uncharacterized protein	response to stress [GO:0006950]	calcium ion binding [GO:0005509]; calcium-dependent phospholipid binding [GO:0005544]; response to stress [GO:0006950]	GO:0005509; GO:0005544; GO:0006950		calcium ion binding [GO:0005509]; calcium-dependent phospholipid binding [GO:0005544]
TraesCS1A02G074000	5.30092	0.0984843	1.10101	0.0894487	0.928725	1	PPR repeat	-	PPR,PPR_1,PPR_2,PPR_3	Uncharacterized protein
TraesCS1A02G074100	9.99676	-0.839088	0.778428	-1.07793	0.281067	0.969285	-	-	-	Uncharacterized protein	auxin-activated signaling pathway [GO:0009734]	plasma membrane [GO:0005886]; auxin-activated signaling pathway [GO:0009734]	GO:0005886; GO:0009734	plasma membrane [GO:0005886]
TraesCS1A02G074200	121.685	0.501592	0.459145	1.09245	0.274636	0.967229	A Receptor for Ubiquitination Targets	-	F-box	F-box domain-containing protein
TraesCS1A02G074300	0.333478	1.92987	4.36352	0.442274	0.658291	NA	A Receptor for Ubiquitination Targets	-	F-box	F-box domain-containing protein
TraesCS1A02G074400	1.88768	-0.0174789	1.21917	-0.0143367	0.988561	NA	R3H domain	-	G-patch,R3H	Uncharacterized protein
TraesCS1A02G074800	725.301	0.198884	0.10101	1.96896	0.0489576	0.691259	-	-	-	Uncharacterized protein		integral component of membrane [GO:0016021]	GO:0016021	integral component of membrane [GO:0016021]
TraesCS1A02G074900	23.2744	-1.27528	0.518694	-2.45864	0.0139464	0.489401	Pentacotripeptide-repeat region of PRORP	-	PPR,PPR_1,PPR_2,PPR_3,PPR_long	Uncharacterized protein
TraesCS1A02G075000	118.208	0.225528	0.22433	1.00534	0.314734	0.982069	AMP-binding enzyme	ko00061,ko00071,ko01100,ko01212,ko02024,ko03320,ko04146,ko04216,ko04714,ko04920,map00061,map00071,map01100,map01212,map02024,map03320,map04146,map04216,map04714,map04920	AMP-binding	Long-chain-fatty-acid--CoA ligase (EC 6.2.1.3)	cutin biosynthetic process [GO:0010143]; phenylpropanoid metabolic process [GO:0009698]; wax biosynthetic process [GO:0010025]	endoplasmic reticulum [GO:0005783]; membrane [GO:0016020]; 4-coumarate-CoA ligase activity [GO:0016207]; ATP binding [GO:0005524]; long-chain fatty acid-CoA ligase activity [GO:0004467]; trans-cinnamate-CoA ligase activity [GO:0106290]; cutin biosynthetic process [GO:0010143]; phenylpropanoid metabolic process [GO:0009698]; wax biosynthetic process [GO:0010025]	GO:0004467; GO:0005524; GO:0005783; GO:0009698; GO:0010025; GO:0010143; GO:0016020; GO:0016207; GO:0106290	endoplasmic reticulum [GO:0005783]; membrane [GO:0016020]	4-coumarate-CoA ligase activity [GO:0016207]; ATP binding [GO:0005524]; long-chain fatty acid-CoA ligase activity [GO:0004467]; trans-cinnamate-CoA ligase activity [GO:0106290]
TraesCS1A02G075100	404.152	-0.106389	0.137115	-0.775909	0.437803	1	Agenet domain	-	Agenet	Uncharacterized protein
TraesCS1A02G075200	24.6453	-0.489796	0.42902	-1.14166	0.253595	0.959399	isoform X1	-	-	Uncharacterized protein
TraesCS1A02G075300	49.5669	-0.405373	0.412789	-0.982033	0.326083	0.985554	-	-	-	#N/A	#N/A	#N/A	#N/A	#N/A	#N/A
TraesCS1A02G075400	50.0498	-0.430393	0.409608	-1.05074	0.293377	0.973417	-	-	-	Uncharacterized protein
TraesCS1A02G075500	20.8269	-0.147976	0.510684	-0.28976	0.772	1	Binds to the signal sequence of presecretory protein when they emerge from the ribosomes and transfers them to TRAM (translocating chain-associating membrane protein)	ko02024,ko03060,ko03070,map02024,map03060,map03070	SRP54,SRP54_N,SRP_SPB	SRP54 domain-containing protein	SRP-dependent cotranslational protein targeting to membrane, translocation [GO:0006616]	cytosol [GO:0005829]; integral component of membrane [GO:0016021]; signal recognition particle, endoplasmic reticulum targeting [GO:0005786]; 7S RNA binding [GO:0008312]; endoplasmic reticulum signal peptide binding [GO:0030942]; GTP binding [GO:0005525]; GTPase activity [GO:0003924]; SRP-dependent cotranslational protein targeting to membrane, translocation [GO:0006616]	GO:0003924; GO:0005525; GO:0005786; GO:0005829; GO:0006616; GO:0008312; GO:0016021; GO:0030942	cytosol [GO:0005829]; integral component of membrane [GO:0016021]; signal recognition particle, endoplasmic reticulum targeting [GO:0005786]	7S RNA binding [GO:0008312]; endoplasmic reticulum signal peptide binding [GO:0030942]; GTP binding [GO:0005525]; GTPase activity [GO:0003924]
TraesCS1A02G075600	28.199	-0.912273	0.419254	-2.17595	0.0295592	0.607761	Belongs to the formin-like family	-	FH2,PTEN_C2	Formin-like protein		phosphoprotein phosphatase activity [GO:0004721]	GO:0004721		phosphoprotein phosphatase activity [GO:0004721]
TraesCS1A02G075700	0	NA	NA	NA	NA	NA	Triose-phosphate Transporter family	-	TPT	TPT domain-containing protein	monocarboxylic acid transport [GO:0015718]	chloroplast membrane [GO:0031969]; integral component of membrane [GO:0016021]; organic anion transmembrane transporter activity [GO:0008514]; organophosphate ester transmembrane transporter activity [GO:0015605]; monocarboxylic acid transport [GO:0015718]	GO:0008514; GO:0015605; GO:0015718; GO:0016021; GO:0031969	chloroplast membrane [GO:0031969]; integral component of membrane [GO:0016021]	organic anion transmembrane transporter activity [GO:0008514]; organophosphate ester transmembrane transporter activity [GO:0015605]
TraesCS1A02G075800	5.19346	-1.14775	1.07682	-1.06587	0.286483	0.971792	B3 DNA binding domain	-	B3	TF-B3 domain-containing protein		nucleus [GO:0005634]; DNA binding [GO:0003677]	GO:0003677; GO:0005634	nucleus [GO:0005634]	DNA binding [GO:0003677]
TraesCS1A02G075900	11.365	0.294679	0.958026	0.30759	0.758395	1	Putative transmembrane family 234	-	TMEM234	Uncharacterized protein		integral component of membrane [GO:0016021]	GO:0016021	integral component of membrane [GO:0016021]
TraesCS1A02G076000	559.673	0.0515971	0.0845638	0.610155	0.541759	1	GDP-fucose protein O-fucosyltransferase	-	O-FucT	O-fucosyltransferase family protein	fucose metabolic process [GO:0006004]	cytoplasm [GO:0005737]; transferase activity [GO:0016740]; fucose metabolic process [GO:0006004]	GO:0005737; GO:0006004; GO:0016740	cytoplasm [GO:0005737]	transferase activity [GO:0016740]
TraesCS1A02G076100	553.306	0.115623	0.0964478	1.19881	0.2306	0.948203	Nitrogen regulatory protein P-II	-	P-II	Uncharacterized protein	intracellular protein transport [GO:0006886]; regulation of nitrogen utilization [GO:0006808]	enzyme regulator activity [GO:0030234]; GTPase activity [GO:0003924]; intracellular protein transport [GO:0006886]; regulation of nitrogen utilization [GO:0006808]	GO:0003924; GO:0006808; GO:0006886; GO:0030234		enzyme regulator activity [GO:0030234]; GTPase activity [GO:0003924]
TraesCS1A02G076200	12.9357	0.457671	0.699997	0.653819	0.513229	1	Myb-like DNA-binding domain	-	Myb_DNA-binding	Uncharacterized protein	regulation of transcription, DNA-templated [GO:0006355]	nucleus [GO:0005634]; DNA-binding transcription factor activity [GO:0003700]; sequence-specific DNA binding [GO:0043565]; regulation of transcription, DNA-templated [GO:0006355]	GO:0003700; GO:0005634; GO:0006355; GO:0043565	nucleus [GO:0005634]	DNA-binding transcription factor activity [GO:0003700]; sequence-specific DNA binding [GO:0043565]
TraesCS1A02G076300	3.48331	-1.14563	1.49822	-0.764661	0.444473	1	#N/A	#N/A	#N/A	Uncharacterized protein
TraesCS1A02G076400	248.526	-0.0162559	0.149197	-0.108956	0.913237	1	Regulator of chromosome condensation (RCC1) repeat	ko04120,map04120	RCC1	Uncharacterized protein
TraesCS1A02G076500	160.692	-0.3494	0.322174	-1.08451	0.278141	0.967909	disease resistance	-	NB-ARC	Uncharacterized protein	defense response [GO:0006952]; response to other organism [GO:0051707]	ADP binding [GO:0043531]; defense response [GO:0006952]; response to other organism [GO:0051707]	GO:0006952; GO:0043531; GO:0051707		ADP binding [GO:0043531]
TraesCS1A02G076700	43.9635	0.148682	0.60184	0.247046	0.804873	1	Belongs to the cytochrome P450 family	-	p450	Uncharacterized protein		integral component of membrane [GO:0016021]; heme binding [GO:0020037]; iron ion binding [GO:0005506]; monooxygenase activity [GO:0004497]; oxidoreductase activity, acting on paired donors, with incorporation or reduction of molecular oxygen [GO:0016705]	GO:0004497; GO:0005506; GO:0016021; GO:0016705; GO:0020037	integral component of membrane [GO:0016021]	heme binding [GO:0020037]; iron ion binding [GO:0005506]; monooxygenase activity [GO:0004497]; oxidoreductase activity, acting on paired donors, with incorporation or reduction of molecular oxygen [GO:0016705]
TraesCS1A02G076800	0.480499	-3.1622	4.29598	-0.736084	0.461679	NA	TPL-binding domain in jasmonate signalling	-	Jas,PHD	Uncharacterized protein
TraesCS1A02G076900	888.336	0.265486	0.207617	1.27873	0.200991	0.929153	-	-	-	Uncharacterized protein	circadian rhythm [GO:0007623]; regulation of transcription, DNA-templated [GO:0006355]	circadian rhythm [GO:0007623]; regulation of transcription, DNA-templated [GO:0006355]	GO:0006355; GO:0007623
TraesCS1A02G077000	180.895	0.0881039	0.231763	0.380146	0.703837	1	GDSL-like Lipase/Acylhydrolase	-	Lipase_GDSL	Uncharacterized protein		hydrolase activity, acting on ester bonds [GO:0016788]	GO:0016788		hydrolase activity, acting on ester bonds [GO:0016788]
TraesCS1A02G077100	0.724274	-2.38395	4.33056	-0.550495	0.58198	NA	GDP-fucose protein O-fucosyltransferase	-	O-FucT	Uncharacterized protein
TraesCS1A02G077200	1756.19	0.163357	0.122251	1.33625	0.181469	0.916902	Belongs to the protein kinase superfamily	ko01521,ko04012,ko04062,ko04110,ko04150,ko04151,ko04310,ko04340,ko04341,ko04360,ko04390,ko04510,ko04550,ko04657,ko04660,ko04662,ko04711,ko04722,ko04728,ko04910,ko04916,ko04917,ko04919,ko04931,ko04932,ko04934,ko05010,ko05160,ko05162,ko05164,ko05165,ko05166,ko05167,ko05169,ko05200,ko05210,ko05213,ko05215,ko05217,ko05224,ko05225,ko05226,map01521,map04012,map04062,map04110,map04150,map04151,map04310,…	Pkinase	Non-specific serine/threonine protein kinase (EC 2.7.11.1)	protein phosphorylation [GO:0006468]; signal transduction [GO:0007165]	cytoplasm [GO:0005737]; ATP binding [GO:0005524]; protein serine/threonine kinase activity [GO:0004674]; protein phosphorylation [GO:0006468]; signal transduction [GO:0007165]	GO:0004674; GO:0005524; GO:0005737; GO:0006468; GO:0007165	cytoplasm [GO:0005737]	ATP binding [GO:0005524]; protein serine/threonine kinase activity [GO:0004674]
TraesCS1A02G077300	0.151081	0	4.40746	0	1	NA	Domain of unknown function (DUF4220)	-	DUF4220,DUF594	DUF4220 domain-containing protein	SCF-dependent proteasomal ubiquitin-dependent protein catabolic process [GO:0031146]	integral component of membrane [GO:0016021]; nucleus [GO:0005634]; SCF ubiquitin ligase complex [GO:0019005]; SCF-dependent proteasomal ubiquitin-dependent protein catabolic process [GO:0031146]	GO:0005634; GO:0016021; GO:0019005; GO:0031146	integral component of membrane [GO:0016021]; nucleus [GO:0005634]; SCF ubiquitin ligase complex [GO:0019005]
TraesCS1A02G077400	0.838312	2.13263	4.23912	0.503084	0.614905	NA	Protein of unknown function (DUF3615)	-	DUF3615	Uncharacterized protein
TraesCS1A02G077500	799.446	-0.0643884	0.137853	-0.467079	0.640443	1	Sigma factor PP2C-like phosphatases	-	PP2C	Protein-serine/threonine phosphatase (EC 3.1.3.16)	protein dephosphorylation [GO:0006470]	metal ion binding [GO:0046872]; myosin phosphatase activity [GO:0017018]; protein dephosphorylation [GO:0006470]	GO:0006470; GO:0017018; GO:0046872		metal ion binding [GO:0046872]; myosin phosphatase activity [GO:0017018]
TraesCS1A02G077600	290.468	-0.0467225	0.18399	-0.253941	0.799541	1	RNA polymerase II subunit B1 CTD phosphatase RPAP2 homolog	-	RPAP2_Rtr1	RTR1-type domain-containing protein		mannan endo-1,4-beta-mannosidase activity [GO:0016985]	GO:0016985		mannan endo-1,4-beta-mannosidase activity [GO:0016985]
TraesCS1A02G077700	234.702	-0.360576	0.329632	-1.09387	0.27401	0.966891	Belongs to the peroxidase family. Classical plant (class III) peroxidase subfamily	ko00940,ko01100,ko01110,map00940,map01100,map01110	peroxidase	Peroxidase (EC 1.11.1.7)	hydrogen peroxide catabolic process [GO:0042744]; response to oxidative stress [GO:0006979]	extracellular region [GO:0005576]; heme binding [GO:0020037]; metal ion binding [GO:0046872]; peroxidase activity [GO:0004601]; hydrogen peroxide catabolic process [GO:0042744]; response to oxidative stress [GO:0006979]	GO:0004601; GO:0005576; GO:0006979; GO:0020037; GO:0042744; GO:0046872	extracellular region [GO:0005576]	heme binding [GO:0020037]; metal ion binding [GO:0046872]; peroxidase activity [GO:0004601]
TraesCS1A02G077800	431.346	-0.082291	0.151693	-0.542485	0.587484	1	Transmembrane amino acid transporter protein	ko04075,map04075	Aa_trans	Aa_trans domain-containing protein	amino acid transmembrane transport [GO:0003333]	integral component of membrane [GO:0016021]; membrane [GO:0016020]; plasma membrane [GO:0005886]; amino acid transmembrane transporter activity [GO:0015171]; amino acid transmembrane transport [GO:0003333]	GO:0003333; GO:0005886; GO:0015171; GO:0016020; GO:0016021	integral component of membrane [GO:0016021]; membrane [GO:0016020]; plasma membrane [GO:0005886]	amino acid transmembrane transporter activity [GO:0015171]
TraesCS1A02G077900	5.18429	1.31455	1.78108	0.738063	0.460476	1	Removal of H(2)O(2), oxidation of toxic reductants, biosynthesis and degradation of lignin, suberization, auxin catabolism, response to environmental stresses such as wounding, pathogen attack and oxidative stress	ko00940,ko01100,ko01110,map00940,map01100,map01110	peroxidase	Peroxidase (EC 1.11.1.7)	hydrogen peroxide catabolic process [GO:0042744]; response to oxidative stress [GO:0006979]	extracellular region [GO:0005576]; plant-type cell wall [GO:0009505]; heme binding [GO:0020037]; metal ion binding [GO:0046872]; peroxidase activity [GO:0004601]; hydrogen peroxide catabolic process [GO:0042744]; response to oxidative stress [GO:0006979]	GO:0004601; GO:0005576; GO:0006979; GO:0009505; GO:0020037; GO:0042744; GO:0046872	extracellular region [GO:0005576]; plant-type cell wall [GO:0009505]	heme binding [GO:0020037]; metal ion binding [GO:0046872]; peroxidase activity [GO:0004601]
TraesCS1A02G078000	30.9165	1.10148	0.632949	1.74023	0.081819	0.785789	Removal of H(2)O(2), oxidation of toxic reductants, biosynthesis and degradation of lignin, suberization, auxin catabolism, response to environmental stresses such as wounding, pathogen attack and oxidative stress	ko00940,ko01100,ko01110,map00940,map01100,map01110	peroxidase	Peroxidase (EC 1.11.1.7)	hydrogen peroxide catabolic process [GO:0042744]; response to oxidative stress [GO:0006979]	extracellular region [GO:0005576]; plant-type cell wall [GO:0009505]; heme binding [GO:0020037]; metal ion binding [GO:0046872]; peroxidase activity [GO:0004601]; hydrogen peroxide catabolic process [GO:0042744]; response to oxidative stress [GO:0006979]	GO:0004601; GO:0005576; GO:0006979; GO:0009505; GO:0020037; GO:0042744; GO:0046872	extracellular region [GO:0005576]; plant-type cell wall [GO:0009505]	heme binding [GO:0020037]; metal ion binding [GO:0046872]; peroxidase activity [GO:0004601]
TraesCS1A02G078100	1742.76	0.227563	0.129154	1.76194	0.0780788	0.777105	Belongs to the peroxidase family. Classical plant (class III) peroxidase subfamily	ko00940,ko01100,ko01110,map00940,map01100,map01110	peroxidase	Peroxidase (EC 1.11.1.7)	hydrogen peroxide catabolic process [GO:0042744]; response to oxidative stress [GO:0006979]	extracellular region [GO:0005576]; plant-type cell wall [GO:0009505]; heme binding [GO:0020037]; metal ion binding [GO:0046872]; peroxidase activity [GO:0004601]; hydrogen peroxide catabolic process [GO:0042744]; response to oxidative stress [GO:0006979]	GO:0004601; GO:0005576; GO:0006979; GO:0009505; GO:0020037; GO:0042744; GO:0046872	extracellular region [GO:0005576]; plant-type cell wall [GO:0009505]	heme binding [GO:0020037]; metal ion binding [GO:0046872]; peroxidase activity [GO:0004601]
TraesCS1A02G078200	188.338	0.24512	0.151729	1.61551	0.1062	0.833995	Belongs to the peroxidase family. Classical plant (class III) peroxidase subfamily	ko00940,ko01100,ko01110,map00940,map01100,map01110	peroxidase	Peroxidase (EC 1.11.1.7)	hydrogen peroxide catabolic process [GO:0042744]; response to oxidative stress [GO:0006979]	extracellular region [GO:0005576]; plant-type cell wall [GO:0009505]; heme binding [GO:0020037]; metal ion binding [GO:0046872]; peroxidase activity [GO:0004601]; hydrogen peroxide catabolic process [GO:0042744]; response to oxidative stress [GO:0006979]	GO:0004601; GO:0005576; GO:0006979; GO:0009505; GO:0020037; GO:0042744; GO:0046872	extracellular region [GO:0005576]; plant-type cell wall [GO:0009505]	heme binding [GO:0020037]; metal ion binding [GO:0046872]; peroxidase activity [GO:0004601]
TraesCS1A02G078300	5.1385	0.197918	1.03128	0.191916	0.847808	1	#N/A	#N/A	#N/A	Uncharacterized protein
TraesCS1A02G078400	159.684	-0.73042	0.436308	-1.67409	0.0941128	0.8113	Belongs to the peroxidase family. Classical plant (class III) peroxidase subfamily	ko00940,ko01100,ko01110,map00940,map01100,map01110	peroxidase	Peroxidase (EC 1.11.1.7)	hydrogen peroxide catabolic process [GO:0042744]; response to oxidative stress [GO:0006979]	extracellular region [GO:0005576]; plant-type cell wall [GO:0009505]; heme binding [GO:0020037]; metal ion binding [GO:0046872]; peroxidase activity [GO:0004601]; hydrogen peroxide catabolic process [GO:0042744]; response to oxidative stress [GO:0006979]	GO:0004601; GO:0005576; GO:0006979; GO:0009505; GO:0020037; GO:0042744; GO:0046872	extracellular region [GO:0005576]; plant-type cell wall [GO:0009505]	heme binding [GO:0020037]; metal ion binding [GO:0046872]; peroxidase activity [GO:0004601]
TraesCS1A02G078500	0.317167	-2.8291	4.30857	-0.656622	0.511424	NA	F-box associated domain	-	-	F-box domain-containing protein
TraesCS1A02G078600	308.242	-0.526208	0.361013	-1.45759	0.144954	0.882937	Belongs to the peroxidase family. Classical plant (class III) peroxidase subfamily	ko00940,ko01100,ko01110,map00940,map01100,map01110	peroxidase	Peroxidase (EC 1.11.1.7)	hydrogen peroxide catabolic process [GO:0042744]; response to oxidative stress [GO:0006979]	extracellular region [GO:0005576]; plant-type cell wall [GO:0009505]; heme binding [GO:0020037]; metal ion binding [GO:0046872]; peroxidase activity [GO:0004601]; hydrogen peroxide catabolic process [GO:0042744]; response to oxidative stress [GO:0006979]	GO:0004601; GO:0005576; GO:0006979; GO:0009505; GO:0020037; GO:0042744; GO:0046872	extracellular region [GO:0005576]; plant-type cell wall [GO:0009505]	heme binding [GO:0020037]; metal ion binding [GO:0046872]; peroxidase activity [GO:0004601]
TraesCS1A02G078700	91.875	-0.200706	0.380497	-0.527483	0.597858	1	pyrimidine nucleotide-sugar transmembrane transporter activity	ko00230,ko00240,ko01100,ko03020,ko04623,ko05169,map00230,map00240,map01100,map03020,map04623,map05169	-	Uncharacterized protein		integral component of membrane [GO:0016021]	GO:0016021	integral component of membrane [GO:0016021]
TraesCS1A02G078800	1693.79	-0.197345	0.227835	-0.866176	0.386394	1	Belongs to the GST superfamily	ko00480,ko00980,ko00982,ko00983,ko01524,ko05200,ko05204,ko05225,ko05418,map00480,map00980,map00982,map00983,map01524,map05200,map05204,map05225,map05418	GST_C,GST_N	Glutathione transferase (EC 2.5.1.18)	glutathione metabolic process [GO:0006749]; response to chemical [GO:0042221]	cytoplasm [GO:0005737]; glutathione binding [GO:0043295]; glutathione transferase activity [GO:0004364]; glutathione metabolic process [GO:0006749]; response to chemical [GO:0042221]	GO:0004364; GO:0005737; GO:0006749; GO:0042221; GO:0043295	cytoplasm [GO:0005737]	glutathione binding [GO:0043295]; glutathione transferase activity [GO:0004364]
TraesCS1A02G078900	30.3046	0.173367	0.438458	0.395402	0.692546	1	Belongs to the GST superfamily	ko00480,ko00980,ko00982,ko00983,ko01524,ko05200,ko05204,ko05225,ko05418,map00480,map00980,map00982,map00983,map01524,map05200,map05204,map05225,map05418	GST_C,GST_N	Glutathione transferase (EC 2.5.1.18)	glutathione metabolic process [GO:0006749]; response to chemical [GO:0042221]	cytoplasm [GO:0005737]; glutathione binding [GO:0043295]; glutathione transferase activity [GO:0004364]; glutathione metabolic process [GO:0006749]; response to chemical [GO:0042221]	GO:0004364; GO:0005737; GO:0006749; GO:0042221; GO:0043295	cytoplasm [GO:0005737]	glutathione binding [GO:0043295]; glutathione transferase activity [GO:0004364]
TraesCS1A02G079000	20.335	-0.487656	0.500003	-0.975306	0.329408	0.986704	Lecithin:cholesterol acyltransferase	ko00564,ko04142,map00564,map04142	LCAT	Uncharacterized protein	lipid metabolic process [GO:0006629]	O-acyltransferase activity [GO:0008374]; lipid metabolic process [GO:0006629]	GO:0006629; GO:0008374		O-acyltransferase activity [GO:0008374]
TraesCS1A02G079100	0.591615	3.26967	4.29351	0.761537	0.446337	NA	Lecithin-cholesterol acyltransferase-like 1	-	-	Uncharacterized protein	lipid metabolic process [GO:0006629]	O-acyltransferase activity [GO:0008374]; lipid metabolic process [GO:0006629]	GO:0006629; GO:0008374		O-acyltransferase activity [GO:0008374]
TraesCS1A02G079200	0.324503	0	4.40746	0	1	NA	Lecithin:cholesterol acyltransferase	ko00564,ko04142,map00564,map04142	LCAT	Uncharacterized protein	lipid metabolic process [GO:0006629]	lipid metabolic process [GO:0006629]	GO:0006629
TraesCS1A02G079300	22.7725	-0.953335	0.541433	-1.76076	0.0782788	0.777115	helix loop helix domain	-	HLH	BHLH domain-containing protein	endosperm development [GO:0009960]	DNA-binding transcription factor activity [GO:0003700]; protein dimerization activity [GO:0046983]; endosperm development [GO:0009960]	GO:0003700; GO:0009960; GO:0046983		DNA-binding transcription factor activity [GO:0003700]; protein dimerization activity [GO:0046983]
TraesCS1A02G079400	1278.55	-0.0970398	0.236923	-0.409585	0.682111	1	Removal of H(2)O(2), oxidation of toxic reductants, biosynthesis and degradation of lignin, suberization, auxin catabolism, response to environmental stresses such as wounding, pathogen attack and oxidative stress	ko00940,ko01100,ko01110,map00940,map01100,map01110	peroxidase	Peroxidase (EC 1.11.1.7)	hydrogen peroxide catabolic process [GO:0042744]; response to oxidative stress [GO:0006979]	extracellular region [GO:0005576]; plant-type cell wall [GO:0009505]; heme binding [GO:0020037]; metal ion binding [GO:0046872]; peroxidase activity [GO:0004601]; hydrogen peroxide catabolic process [GO:0042744]; response to oxidative stress [GO:0006979]	GO:0004601; GO:0005576; GO:0006979; GO:0009505; GO:0020037; GO:0042744; GO:0046872	extracellular region [GO:0005576]; plant-type cell wall [GO:0009505]	heme binding [GO:0020037]; metal ion binding [GO:0046872]; peroxidase activity [GO:0004601]
TraesCS1A02G079500	39.458	-0.870851	0.705532	-1.23432	0.217084	0.938899	Belongs to the peroxidase family. Classical plant (class III) peroxidase subfamily	ko00940,ko01100,ko01110,map00940,map01100,map01110	peroxidase	Peroxidase (EC 1.11.1.7)	hydrogen peroxide catabolic process [GO:0042744]; response to oxidative stress [GO:0006979]	extracellular region [GO:0005576]; plant-type cell wall [GO:0009505]; heme binding [GO:0020037]; metal ion binding [GO:0046872]; peroxidase activity [GO:0004601]; hydrogen peroxide catabolic process [GO:0042744]; response to oxidative stress [GO:0006979]	GO:0004601; GO:0005576; GO:0006979; GO:0009505; GO:0020037; GO:0042744; GO:0046872	extracellular region [GO:0005576]; plant-type cell wall [GO:0009505]	heme binding [GO:0020037]; metal ion binding [GO:0046872]; peroxidase activity [GO:0004601]
TraesCS1A02G079600	30.3522	-0.162866	0.514804	-0.316366	0.751725	1	Plant organelle RNA recognition domain	-	PORR	PORR domain-containing protein		RNA binding [GO:0003723]	GO:0003723		RNA binding [GO:0003723]
TraesCS1A02G079700	1588.88	-0.0684412	0.128552	-0.532403	0.594447	1	belongs to the protein kinase superfamily	ko04626,map04626	Pkinase_Tyr	Protein kinase domain-containing protein	protein phosphorylation [GO:0006468]	ATP binding [GO:0005524]; protein serine/threonine kinase activity [GO:0004674]; protein phosphorylation [GO:0006468]	GO:0004674; GO:0005524; GO:0006468		ATP binding [GO:0005524]; protein serine/threonine kinase activity [GO:0004674]
TraesCS1A02G079800	181.709	-0.151624	0.181238	-0.836606	0.402814	1	protein self-association	-	-	Uncharacterized protein
TraesCS1A02G079900	361.92	-0.0067926	0.200966	-0.0337998	0.973037	1	Core component of nucleosome. Nucleosomes wrap and compact DNA into chromatin, limiting DNA accessibility to the cellular machineries which require DNA as a template. Histones thereby play a central role in transcription regulation, DNA repair, DNA replication and chromosomal stability. DNA accessibility is regulated via a complex set of post-translational modifications of histones, also called h…	ko05034,ko05203,ko05322,map05034,map05203,map05322	CENP-T_C	#N/A	#N/A	#N/A	#N/A	#N/A	#N/A
TraesCS1A02G080000	176.982	-0.0380883	0.167218	-0.227777	0.81982	1	Cupin domain	-	Cupin_1	Germin-like protein	plasmodesmata-mediated intercellular transport [GO:0010497]; regulation of root development [GO:2000280]	apoplast [GO:0048046]; plasmodesma [GO:0009506]; manganese ion binding [GO:0030145]; plasmodesmata-mediated intercellular transport [GO:0010497]; regulation of root development [GO:2000280]	GO:0009506; GO:0010497; GO:0030145; GO:0048046; GO:2000280	apoplast [GO:0048046]; plasmodesma [GO:0009506]	manganese ion binding [GO:0030145]
TraesCS1A02G080100	108.153	-0.0230899	0.239038	-0.096595	0.923048	1	dna binding protein	-	-	Uncharacterized protein
TraesCS1A02G080200	165.208	0.11939	0.180761	0.660487	0.508941	1	-	-	-	Uncharacterized protein
TraesCS1A02G080300	110.287	-0.192911	0.210736	-0.915413	0.359975	0.994416	PCRF domain	-	PCRF,RF-1	RF_PROK_I domain-containing protein	translational termination [GO:0006415]	translation release factor activity, codon specific [GO:0016149]; translational termination [GO:0006415]	GO:0006415; GO:0016149		translation release factor activity, codon specific [GO:0016149]
TraesCS1A02G080400	0	NA	NA	NA	NA	NA	BTB/POZ domain	ko04340,ko04341,map04340,map04341	BTB,MATH	Uncharacterized protein	protein ubiquitination [GO:0016567]; response to abiotic stimulus [GO:0009628]	cellular anatomical entity [GO:0110165]; protein ubiquitination [GO:0016567]; response to abiotic stimulus [GO:0009628]	GO:0009628; GO:0016567; GO:0110165	cellular anatomical entity [GO:0110165]
TraesCS1A02G080500	75.4785	-0.0671715	0.465407	-0.144329	0.885241	1	Non-specific serine threonine protein kinase	ko04068,ko04140,ko04150,ko04151,ko04152,ko04211,ko04213,ko04371,ko04530,ko04710,ko04714,ko04910,ko04920,ko04921,ko04922,ko04931,ko04932,ko05410,ko05418,map04068,map04140,map04150,map04151,map04152,map04211,map04213,map04371,map04530,map04710,map04714,map04910,map04920,map04921,map04922,map04931,map04932,map05410,map05418	KA1,NAF,Pkinase	Non-specific serine/threonine protein kinase (EC 2.7.11.1)	protein phosphorylation [GO:0006468]; signal transduction [GO:0007165]	ATP binding [GO:0005524]; protein serine/threonine kinase activity [GO:0004674]; protein phosphorylation [GO:0006468]; signal transduction [GO:0007165]	GO:0004674; GO:0005524; GO:0006468; GO:0007165		ATP binding [GO:0005524]; protein serine/threonine kinase activity [GO:0004674]
TraesCS1A02G080600	461.535	0.144242	0.140385	1.02747	0.304198	0.978537	Non-specific serine threonine protein kinase	ko04068,ko04140,ko04150,ko04151,ko04152,ko04211,ko04213,ko04371,ko04530,ko04710,ko04714,ko04910,ko04920,ko04921,ko04922,ko04931,ko04932,ko05410,ko05418,map04068,map04140,map04150,map04151,map04152,map04211,map04213,map04371,map04530,map04710,map04714,map04910,map04920,map04921,map04922,map04931,map04932,map05410,map05418	KA1,NAF,Pkinase	Non-specific serine/threonine protein kinase (EC 2.7.11.1)	protein phosphorylation [GO:0006468]; signal transduction [GO:0007165]	ATP binding [GO:0005524]; protein serine/threonine kinase activity [GO:0004674]; protein phosphorylation [GO:0006468]; signal transduction [GO:0007165]	GO:0004674; GO:0005524; GO:0006468; GO:0007165		ATP binding [GO:0005524]; protein serine/threonine kinase activity [GO:0004674]
TraesCS1A02G080700	712.985	0.00169307	0.107822	0.0157025	0.987472	1	Non-specific serine threonine protein kinase	ko04068,ko04140,ko04150,ko04151,ko04152,ko04211,ko04213,ko04371,ko04530,ko04710,ko04714,ko04910,ko04920,ko04921,ko04922,ko04931,ko04932,ko05410,ko05418,map04068,map04140,map04150,map04151,map04152,map04211,map04213,map04371,map04530,map04710,map04714,map04910,map04920,map04921,map04922,map04931,map04932,map05410,map05418	KA1,NAF,Pkinase	Non-specific serine/threonine protein kinase (EC 2.7.11.1)	protein phosphorylation [GO:0006468]; signal transduction [GO:0007165]	ATP binding [GO:0005524]; protein serine/threonine kinase activity [GO:0004674]; protein phosphorylation [GO:0006468]; signal transduction [GO:0007165]	GO:0004674; GO:0005524; GO:0006468; GO:0007165		ATP binding [GO:0005524]; protein serine/threonine kinase activity [GO:0004674]
TraesCS1A02G081200	5917.56	0.126671	0.139588	0.907463	0.364162	0.995577	Transferase family	-	Transferase	Uncharacterized protein		N-acyltransferase activity [GO:0016410]	GO:0016410		N-acyltransferase activity [GO:0016410]
TraesCS1A02G081300	5339.1	-0.16867	0.100031	-1.68617	0.0917626	0.807475	ABC transporter transmembrane region	ko02010,ko04976,ko05206,ko05226,map02010,map04976,map05206,map05226	ABC_membrane,ABC_tran	Uncharacterized protein		integral component of plasma membrane [GO:0005887]; ABC-type transporter activity [GO:0140359]; ATP binding [GO:0005524]; ATPase-coupled transmembrane transporter activity [GO:0042626]	GO:0005524; GO:0005887; GO:0042626; GO:0140359	integral component of plasma membrane [GO:0005887]	ABC-type transporter activity [GO:0140359]; ATP binding [GO:0005524]; ATPase-coupled transmembrane transporter activity [GO:0042626]
TraesCS1A02G081400	318.285	0.212855	0.146647	1.45147	0.146648	0.885456	-	-	-	Uncharacterized protein
TraesCS1A02G081600	1.548	-0.787124	3.94382	-0.199584	0.841806	NA	-	-	-	Uncharacterized protein		integral component of membrane [GO:0016021]	GO:0016021	integral component of membrane [GO:0016021]
TraesCS1A02G081700	0.85858	-1.17262	4.23028	-0.277197	0.781629	NA	-	-	-	Uncharacterized protein		integral component of membrane [GO:0016021]	GO:0016021	integral component of membrane [GO:0016021]
TraesCS1A02G081900	1.06387	-2.45724	2.71556	-0.904871	0.365534	NA	-	-	-	Uncharacterized protein		integral component of membrane [GO:0016021]	GO:0016021	integral component of membrane [GO:0016021]
TraesCS1A02G082000	1097.08	0.23092	0.114254	2.02111	0.0432679	0.674353	Belongs to the peptidase A1 family	ko04071,ko04140,ko04142,ko04210,ko04915,ko05152,map04071,map04140,map04142,map04210,map04915,map05152	Asp,SapB_1,SapB_2	Uncharacterized protein	lipid metabolic process [GO:0006629]; proteolysis [GO:0006508]; tRNA guanine ribose methylation [GO:0002938]	aspartic-type endopeptidase activity [GO:0004190]; tRNA (guanosine-2'-O-)-methyltransferase activity [GO:0009020]; lipid metabolic process [GO:0006629]; proteolysis [GO:0006508]; tRNA guanine ribose methylation [GO:0002938]	GO:0002938; GO:0004190; GO:0006508; GO:0006629; GO:0009020		aspartic-type endopeptidase activity [GO:0004190]; tRNA (guanosine-2'-O-)-methyltransferase activity [GO:0009020]
TraesCS1A02G082100	20.3917	0.055069	0.566533	0.0972035	0.922565	1	-	-	-	Uncharacterized protein		integral component of membrane [GO:0016021]	GO:0016021	integral component of membrane [GO:0016021]
TraesCS1A02G082200	236.008	-0.00383819	0.298008	-0.0128795	0.989724	1	Thioesterase superfamily	-	4HBT	4HBT domain-containing protein	phylloquinone biosynthetic process [GO:0042372]	peroxisome [GO:0005777]; 1,4-dihydroxy-2-naphthoyl-CoA thioesterase activity [GO:0061522]; phylloquinone biosynthetic process [GO:0042372]	GO:0005777; GO:0042372; GO:0061522	peroxisome [GO:0005777]	1,4-dihydroxy-2-naphthoyl-CoA thioesterase activity [GO:0061522]
TraesCS1A02G082300	241.783	0.255162	0.263127	0.969731	0.332181	0.987234	-	-	-	Uncharacterized protein
TraesCS1A02G082400	461.691	0.0976355	0.202642	0.481811	0.62994	1	Chitinase class I	-	Glyco_hydro_19	Chitinase (EC 3.2.1.14)	cell wall macromolecule catabolic process [GO:0016998]; chitin catabolic process [GO:0006032]; polysaccharide catabolic process [GO:0000272]	chitinase activity [GO:0004568]; cell wall macromolecule catabolic process [GO:0016998]; chitin catabolic process [GO:0006032]; polysaccharide catabolic process [GO:0000272]	GO:0000272; GO:0004568; GO:0006032; GO:0016998		chitinase activity [GO:0004568]
TraesCS1A02G082500	2.33118	-1.20178	1.35694	-0.885658	0.375802	0.998455	Proteolipid membrane potential modulator	-	Pmp3	Uncharacterized protein	response to abscisic acid [GO:0009737]; response to cold [GO:0009409]; response to salt stress [GO:0009651]	integral component of membrane [GO:0016021]; response to abscisic acid [GO:0009737]; response to cold [GO:0009409]; response to salt stress [GO:0009651]	GO:0009409; GO:0009651; GO:0009737; GO:0016021	integral component of membrane [GO:0016021]
TraesCS1A02G082600	301.476	-0.0542292	0.182948	-0.296419	0.76691	1	SNF5 / SMARCB1 / INI1	ko04714,ko05225,map04714,map05225	SNF5	Uncharacterized protein	chromatin remodeling [GO:0006338]; ubiquitin-dependent protein catabolic process [GO:0006511]	nuclear chromosome [GO:0000228]; SWI/SNF superfamily-type complex [GO:0070603]; ubiquitin protein ligase activity [GO:0061630]; chromatin remodeling [GO:0006338]; ubiquitin-dependent protein catabolic process [GO:0006511]	GO:0000228; GO:0006338; GO:0006511; GO:0061630; GO:0070603	nuclear chromosome [GO:0000228]; SWI/SNF superfamily-type complex [GO:0070603]	ubiquitin protein ligase activity [GO:0061630]
TraesCS1A02G082700	20.4837	-0.0099105	0.59982	-0.0165225	0.986818	1	Aux IAA proteins are short-lived transcriptional factors that function as repressors of early auxin response genes at low auxin concentrations	ko04075,map04075	AUX_IAA	Auxin-responsive protein	auxin-activated signaling pathway [GO:0009734]; regulation of transcription, DNA-templated [GO:0006355]	nucleus [GO:0005634]; auxin-activated signaling pathway [GO:0009734]; regulation of transcription, DNA-templated [GO:0006355]	GO:0005634; GO:0006355; GO:0009734	nucleus [GO:0005634]
TraesCS1A02G082800	0.876989	-1.89213	2.05336	-0.921479	0.3568	NA	-	-	DUF4283	DUF4283 domain-containing protein
TraesCS1A02G083000	227.205	-0.251672	0.212564	-1.18398	0.23642	0.951476	helix loop helix domain	ko04075,ko04712,map04075,map04712	HLH	BHLH domain-containing protein	diterpenoid biosynthetic process [GO:0016102]; gibberellin biosynthetic process [GO:0009686]	chloroplast [GO:0009507]; DNA-binding transcription factor activity [GO:0003700]; magnesium ion binding [GO:0000287]; protein dimerization activity [GO:0046983]; terpene synthase activity [GO:0010333]; diterpenoid biosynthetic process [GO:0016102]; gibberellin biosynthetic process [GO:0009686]	GO:0000287; GO:0003700; GO:0009507; GO:0009686; GO:0010333; GO:0016102; GO:0046983	chloroplast [GO:0009507]	DNA-binding transcription factor activity [GO:0003700]; magnesium ion binding [GO:0000287]; protein dimerization activity [GO:0046983]; terpene synthase activity [GO:0010333]
TraesCS1A02G083100	465.046	0.0831965	0.184877	0.450011	0.652703	1	Myb-like DNA-binding domain	-	Myb_DNA-binding	Uncharacterized protein		DNA binding [GO:0003677]	GO:0003677		DNA binding [GO:0003677]
TraesCS1A02G083300	81.4633	-0.42491	0.216876	-1.95923	0.0500864	0.693865	-	-	-	Uncharacterized protein
TraesCS1A02G083400	1789.79	0.0866835	0.0718137	1.20706	0.227408	0.946454	RNA recognition motif	ko03013,ko03015,ko03040,map03013,map03015,map03040	RRM_1	RRM domain-containing protein	RNA splicing [GO:0008380]	cytoplasm [GO:0005737]; exon-exon junction complex [GO:0035145]; mRNA binding [GO:0003729]; RNA splicing [GO:0008380]	GO:0003729; GO:0005737; GO:0008380; GO:0035145	cytoplasm [GO:0005737]; exon-exon junction complex [GO:0035145]	mRNA binding [GO:0003729]
TraesCS1A02G083500	456.104	-0.143242	0.133015	-1.07689	0.281531	0.969692	Tudor-like domain present in plant sequences.	-	Agenet	Agenet domain-containing protein		cytoplasm [GO:0005737]; nucleus [GO:0005634]	GO:0005634; GO:0005737	cytoplasm [GO:0005737]; nucleus [GO:0005634]
TraesCS1A02G083800	8.01093	-0.161684	1.08782	-0.148632	0.881844	1	short chain dehydrogenase	-	adh_short_C2	Uncharacterized protein		oxidoreductase activity [GO:0016491]	GO:0016491		oxidoreductase activity [GO:0016491]
TraesCS1A02G083900	0	NA	NA	NA	NA	NA	F-box FBD LRR-repeat protein At4g03220	-	F-box,FBD	Uncharacterized protein
TraesCS1A02G084000	8.66645	0.40495	0.912685	0.443691	0.657266	1	Transferase family	ko00592,ko01110,map00592,map01110	Transferase	Uncharacterized protein		acyltransferase activity, transferring groups other than amino-acyl groups [GO:0016747]	GO:0016747		acyltransferase activity, transferring groups other than amino-acyl groups [GO:0016747]
TraesCS1A02G084100	400.958	-0.0602014	0.142465	-0.422571	0.672608	1	SpoU rRNA Methylase family	-	SpoU_methylase	SpoU_methylase domain-containing protein	RNA processing [GO:0006396]	RNA binding [GO:0003723]; RNA methyltransferase activity [GO:0008173]; RNA processing [GO:0006396]	GO:0003723; GO:0006396; GO:0008173		RNA binding [GO:0003723]; RNA methyltransferase activity [GO:0008173]
TraesCS1A02G084200	664.651	0.200906	0.108939	1.84421	0.0651532	0.743658	Zinc finger, C3HC4 type (RING finger)	-	zf-C3HC4_3	RING-type domain-containing protein	cellular macromolecule metabolic process [GO:0044260]; primary metabolic process [GO:0044238]	cellular macromolecule metabolic process [GO:0044260]; primary metabolic process [GO:0044238]	GO:0044238; GO:0044260
TraesCS1A02G084300	7.05593	0.638799	1.10343	0.578919	0.562644	1	mTERF	-	mTERF	Uncharacterized protein	chloroplast organization [GO:0009658]; developmental process [GO:0032502]; DNA-templated transcription, termination [GO:0006353]; regulation of transcription, DNA-templated [GO:0006355]	chloroplast [GO:0009507]; double-stranded DNA binding [GO:0003690]; chloroplast organization [GO:0009658]; developmental process [GO:0032502]; DNA-templated transcription, termination [GO:0006353]; regulation of transcription, DNA-templated [GO:0006355]	GO:0003690; GO:0006353; GO:0006355; GO:0009507; GO:0009658; GO:0032502	chloroplast [GO:0009507]	double-stranded DNA binding [GO:0003690]
TraesCS1A02G084400	11.6649	0.225764	0.671135	0.336391	0.736576	1	hAT family C-terminal dimerisation region	-	DUF4371,Dimer_Tnp_hAT	Uncharacterized protein
TraesCS1A02G084500	805.937	-0.280972	0.141614	-1.98408	0.0472472	0.684891	Histidine phosphatase superfamily (branch 1)	-	His_Phos_1	Uncharacterized protein		phosphatase activity [GO:0016791]	GO:0016791		phosphatase activity [GO:0016791]
TraesCS1A02G084600	3.30584	0.695161	1.45526	0.477689	0.632871	1	-	-	-	Uncharacterized protein
TraesCS1A02G084800	4.42584	-0.719112	0.91065	-0.789669	0.429721	1	-	-	-	Uncharacterized protein
TraesCS1A02G084900	214.098	-0.544561	0.271781	-2.00367	0.0451052	0.67921	-	-	-	Uncharacterized protein
TraesCS1A02G085000	156.846	0.37845	0.168129	2.25095	0.024389	0.579362	Component of the replication protein A complex (RPA) required for DNA recombination, repair and replication. The activity of RPA is mediated by single-stranded DNA binding and protein interactions. Probably involved in repair of double-strand DNA breaks (DSBs) induced by genotoxic stresses	ko03030,ko03420,ko03430,ko03440,ko03460,map03030,map03420,map03430,map03440,map03460	REPA_OB_2,Rep-A_N,Rep_fac-A_C,tRNA_anti-codon,zf-CCHC	Replication protein A subunit	DNA unwinding involved in DNA replication [GO:0006268]; double-strand break repair via homologous recombination [GO:0000724]; meiotic cell cycle [GO:0051321]; nucleotide-excision repair [GO:0006289]; telomere maintenance via telomerase [GO:0007004]	DNA replication factor A complex [GO:0005662]; damaged DNA binding [GO:0003684]; single-stranded telomeric DNA binding [GO:0043047]; zinc ion binding [GO:0008270]; DNA unwinding involved in DNA replication [GO:0006268]; double-strand break repair via homologous recombination [GO:0000724]; meiotic cell cycle [GO:0051321]; nucleotide-excision repair [GO:0006289]; telomere maintenance via telomerase…	GO:0000724; GO:0003684; GO:0005662; GO:0006268; GO:0006289; GO:0007004; GO:0008270; GO:0043047; GO:0051321	DNA replication factor A complex [GO:0005662]	damaged DNA binding [GO:0003684]; single-stranded telomeric DNA binding [GO:0043047]; zinc ion binding [GO:0008270]
TraesCS1A02G085200	0	NA	NA	NA	NA	NA	-	-	-	Uncharacterized protein
TraesCS1A02G085300	8.99764	-0.670697	0.690428	-0.971423	0.331338	0.986934	-	-	-	Uncharacterized protein
TraesCS1A02G085400	14.8298	-0.178813	0.665706	-0.268607	0.788232	1	-	-	-	Uncharacterized protein
TraesCS1A02G085500	61.35	0.217206	0.353672	0.614145	0.53912	1	FR47-like protein	-	Acetyltransf_1	N-acetyltransferase domain-containing protein		chloroplast [GO:0009507]; N-acetyltransferase activity [GO:0008080]	GO:0008080; GO:0009507	chloroplast [GO:0009507]	N-acetyltransferase activity [GO:0008080]
TraesCS1A02G085600	6562.81	0.279138	0.228526	1.22147	0.221908	0.943384	Aminotransferase class I and II	ko00220,ko00250,ko00710,ko01100,ko01120,ko01200,ko01210,ko01230,map00220,map00250,map00710,map01100,map01120,map01200,map01210,map01230	Aminotran_1_2	Alanine transaminase (EC 2.6.1.2)	biosynthetic process [GO:0009058]; L-alanine catabolic process [GO:0042853]	L-alanine:2-oxoglutarate aminotransferase activity [GO:0004021]; pyridoxal phosphate binding [GO:0030170]; biosynthetic process [GO:0009058]; L-alanine catabolic process [GO:0042853]	GO:0004021; GO:0009058; GO:0030170; GO:0042853		L-alanine:2-oxoglutarate aminotransferase activity [GO:0004021]; pyridoxal phosphate binding [GO:0030170]
TraesCS1A02G085700	12.5843	0.0382481	1.02409	0.0373482	0.970207	1	domain in FBox and BRCT domain containing plant proteins	-	F-box,FBD,LRR_2	F-box domain-containing protein
TraesCS1A02G085800	9.09868	1.56873	0.886983	1.76861	0.0769587	0.774542	Belongs to the iron ascorbate-dependent oxidoreductase family	-	2OG-FeII_Oxy,DIOX_N	Fe2OG dioxygenase domain-containing protein		metal ion binding [GO:0046872]; oxidoreductase activity [GO:0016491]	GO:0016491; GO:0046872		metal ion binding [GO:0046872]; oxidoreductase activity [GO:0016491]
TraesCS1A02G085900	118.573	-0.401993	0.239344	-1.67956	0.0930436	0.808494	FBD	-	F-box,FBD,LRR_2	FBD domain-containing protein
TraesCS1A02G086000	0.50365	-0.169878	4.33506	-0.039187	0.968741	NA	Plant protein of unknown function	-	DUF247	#N/A	#N/A	#N/A	#N/A	#N/A	#N/A
TraesCS1A02G086100	5.58188	-2.76557	2.37875	-1.16262	0.244985	0.956431	Belongs to the peptidase S10 family	ko00460,ko01110,map00460,map01110	Peptidase_S10	Carboxypeptidase (EC 3.4.16.-)	proteolysis [GO:0006508]	serine-type carboxypeptidase activity [GO:0004185]; proteolysis [GO:0006508]	GO:0004185; GO:0006508		serine-type carboxypeptidase activity [GO:0004185]
TraesCS1A02G086200	320.404	-0.0885875	0.141793	-0.624766	0.532125	1	-	-	-	Uncharacterized protein	riboflavin biosynthetic process [GO:0009231]	chloroplast [GO:0009507]; 3,4-dihydroxy-2-butanone-4-phosphate synthase activity [GO:0008686]; riboflavin biosynthetic process [GO:0009231]	GO:0008686; GO:0009231; GO:0009507	chloroplast [GO:0009507]	3,4-dihydroxy-2-butanone-4-phosphate synthase activity [GO:0008686]
TraesCS1A02G086500	1876.54	-0.0398151	0.0631365	-0.63062	0.528289	1	Mitogen-activated protein kinase	-	Pkinase	Mitogen-activated protein kinase (EC 2.7.11.24)	intracellular signal transduction [GO:0035556]; protein phosphorylation [GO:0006468]	cytoplasm [GO:0005737]; nucleus [GO:0005634]; ATP binding [GO:0005524]; MAP kinase activity [GO:0004707]; protein serine/threonine kinase activity [GO:0004674]; intracellular signal transduction [GO:0035556]; protein phosphorylation [GO:0006468]	GO:0004674; GO:0004707; GO:0005524; GO:0005634; GO:0005737; GO:0006468; GO:0035556	cytoplasm [GO:0005737]; nucleus [GO:0005634]	ATP binding [GO:0005524]; MAP kinase activity [GO:0004707]; protein serine/threonine kinase activity [GO:0004674]
TraesCS1A02G086600	1267.44	-0.0297359	0.0839284	-0.3543	0.723114	1	Nop53 (60S ribosomal biogenesis)	ko05168,map05168	Nop53	Ribosome biogenesis protein NOP53	ribosomal large subunit assembly [GO:0000027]	nucleolus [GO:0005730]; nucleoplasm [GO:0005654]; ribosomal large subunit assembly [GO:0000027]	GO:0000027; GO:0005654; GO:0005730	nucleolus [GO:0005730]; nucleoplasm [GO:0005654]
TraesCS1A02G086700	121.792	0.188085	0.27711	0.678736	0.497305	1	Potato inhibitor I family	-	potato_inhibit	Uncharacterized protein	response to wounding [GO:0009611]	serine-type endopeptidase inhibitor activity [GO:0004867]; response to wounding [GO:0009611]	GO:0004867; GO:0009611		serine-type endopeptidase inhibitor activity [GO:0004867]
TraesCS1A02G086800	18.2085	-0.610259	0.817737	-0.746278	0.455499	1	WD40 repeats	-	WD40	Uncharacterized protein
TraesCS1A02G086900	447.114	-0.0504231	0.140255	-0.359509	0.719214	1	Belongs to the membrane-bound acyltransferase family	-	MBOAT	Uncharacterized protein	triglyceride biosynthetic process [GO:0019432]	endoplasmic reticulum [GO:0005783]; integral component of membrane [GO:0016021]; acyltransferase activity [GO:0016746]; triglyceride biosynthetic process [GO:0019432]	GO:0005783; GO:0016021; GO:0016746; GO:0019432	endoplasmic reticulum [GO:0005783]; integral component of membrane [GO:0016021]	acyltransferase activity [GO:0016746]
TraesCS1A02G087000	0	NA	NA	NA	NA	NA	Indole-3-acetic acid-amido synthetase	ko04075,map04075	DUF295,GH3	Uncharacterized protein
TraesCS1A02G087100	223.156	0.581972	0.235055	2.47589	0.0132904	0.482205	Protein of unknown function (DUF3537)	-	DUF3537	Uncharacterized protein		integral component of membrane [GO:0016021]	GO:0016021	integral component of membrane [GO:0016021]
TraesCS1A02G087200	2.15195	-0.109916	1.55862	-0.0705214	0.943779	1	Zinc finger CCCH domain-containing protein 4	-	DEAD,Helicase_C,zf-CCCH	Uncharacterized protein		ATP binding [GO:0005524]; metal ion binding [GO:0046872]; RNA binding [GO:0003723]	GO:0003723; GO:0005524; GO:0046872		ATP binding [GO:0005524]; metal ion binding [GO:0046872]; RNA binding [GO:0003723]
TraesCS1A02G087300	22.1478	0.122949	0.447721	0.274611	0.783615	1	Zinc finger CCCH domain-containing protein 4	-	DEAD,Helicase_C,zf-CCCH	Uncharacterized protein		ATP binding [GO:0005524]; DNA binding [GO:0003677]; metal ion binding [GO:0046872]; RNA binding [GO:0003723]	GO:0003677; GO:0003723; GO:0005524; GO:0046872		ATP binding [GO:0005524]; DNA binding [GO:0003677]; metal ion binding [GO:0046872]; RNA binding [GO:0003723]
TraesCS1A02G087400	10.1459	-0.0320366	0.597898	-0.053582	0.957268	1	Protein of unknown function (DUF3615)	-	DUF3615	Uncharacterized protein
TraesCS1A02G087500	6.33182	-0.932313	1.02515	-0.909441	0.363117	0.995302	Glycosyl hydrolases family 38 C-terminal domain	ko00511,map00511	Alpha-mann_mid,Glyco_hydro_38,Glyco_hydro_38C	Alpha-mannosidase (EC 3.2.1.-)	carbohydrate catabolic process [GO:0016052]; mannose metabolic process [GO:0006013]	alpha-mannosidase activity [GO:0004559]; carbohydrate binding [GO:0030246]; metal ion binding [GO:0046872]; carbohydrate catabolic process [GO:0016052]; mannose metabolic process [GO:0006013]	GO:0004559; GO:0006013; GO:0016052; GO:0030246; GO:0046872		alpha-mannosidase activity [GO:0004559]; carbohydrate binding [GO:0030246]; metal ion binding [GO:0046872]
TraesCS1A02G087700	0.164274	0	4.40746	0	1	NA	ZF-HD protein dimerisation region	-	ZF-HD_dimer	ZF-HD dimerization-type domain-containing protein	regulation of transcription, DNA-templated [GO:0006355]	nucleus [GO:0005634]; DNA-binding transcription factor activity [GO:0003700]; transcription cis-regulatory region binding [GO:0000976]; regulation of transcription, DNA-templated [GO:0006355]	GO:0000976; GO:0003700; GO:0005634; GO:0006355	nucleus [GO:0005634]	DNA-binding transcription factor activity [GO:0003700]; transcription cis-regulatory region binding [GO:0000976]
TraesCS1A02G087900	572.888	-0.0372709	0.116217	-0.3207	0.748438	1	Snf2-ATP coupling, chromatin remodelling complex	ko04714,ko05225,map04714,map05225	Helicase_C,SNF2_N,SnAC	Uncharacterized protein	positive regulation of transcription by RNA polymerase II [GO:0045944]	nucleus [GO:0005634]; ATP binding [GO:0005524]; ATP-dependent activity, acting on DNA [GO:0008094]; ATP-dependent chromatin remodeler activity [GO:0140658]; DNA binding [GO:0003677]; histone binding [GO:0042393]; positive regulation of transcription by RNA polymerase II [GO:0045944]	GO:0003677; GO:0005524; GO:0005634; GO:0008094; GO:0042393; GO:0045944; GO:0140658	nucleus [GO:0005634]	ATP binding [GO:0005524]; ATP-dependent activity, acting on DNA [GO:0008094]; ATP-dependent chromatin remodeler activity [GO:0140658]; DNA binding [GO:0003677]; histone binding [GO:0042393]
TraesCS1A02G088000	348.856	-0.289441	0.480585	-0.602268	0.546996	1	Serine threonine-protein phosphatase	-	Kelch_3,Kelch_4,Metallophos,STPPase_N	#N/A	#N/A	#N/A	#N/A	#N/A	#N/A
TraesCS1A02G088100	853.614	-0.0409829	0.0942164	-0.434987	0.663572	1	Prokaryotic RING finger family 4	-	Ank,Ank_2,Ank_4,zf-C3HC4_3	RING-type domain-containing protein	cellular macromolecule metabolic process [GO:0044260]; primary metabolic process [GO:0044238]	transferase activity [GO:0016740]; cellular macromolecule metabolic process [GO:0044260]; primary metabolic process [GO:0044238]	GO:0016740; GO:0044238; GO:0044260		transferase activity [GO:0016740]
TraesCS1A02G088200	321.423	-0.19017	0.137394	-1.38412	0.166321	0.905427	Helical and beta-bridge domain	ko03022,ko03420,map03022,map03420	DEAD_2,HBB,Helicase_C_2	General transcription and DNA repair factor IIH helicase subunit XPD (EC 3.6.4.12)	nucleotide-excision repair, DNA duplex unwinding [GO:0000717]; nucleotide-excision repair, DNA incision [GO:0033683]; positive regulation of mitotic recombination [GO:0045951]; transcription by RNA polymerase II [GO:0006366]	nucleus [GO:0005634]; ATP binding [GO:0005524]; damaged DNA binding [GO:0003684]; DNA helicase activity [GO:0003678]; hydrolase activity, acting on acid anhydrides, in phosphorus-containing anhydrides [GO:0016818]; nucleotide-excision repair, DNA duplex unwinding [GO:0000717]; nucleotide-excision repair, DNA incision [GO:0033683]; positive regulation of mitotic recombination [GO:0045951]; transcr…	GO:0000717; GO:0003678; GO:0003684; GO:0005524; GO:0005634; GO:0006366; GO:0016818; GO:0033683; GO:0045951	nucleus [GO:0005634]	ATP binding [GO:0005524]; damaged DNA binding [GO:0003684]; DNA helicase activity [GO:0003678]; hydrolase activity, acting on acid anhydrides, in phosphorus-containing anhydrides [GO:0016818]
TraesCS1A02G088300	20.5559	-1.30527	0.772499	-1.68968	0.0910901	0.805356	hydroxycinnamoyltransferase activity	ko00940,ko00941,ko00945,ko01100,ko01110,map00940,map00941,map00945,map01100,map01110	Transferase	Uncharacterized protein		acyltransferase activity, transferring groups other than amino-acyl groups [GO:0016747]	GO:0016747		acyltransferase activity, transferring groups other than amino-acyl groups [GO:0016747]
TraesCS1A02G088400	50.2349	-1.42659	0.46028	-3.09939	0.00193917	0.208085	hydroxycinnamoyltransferase activity	ko00940,ko00941,ko00945,ko01100,ko01110,map00940,map00941,map00945,map01100,map01110	Transferase	Uncharacterized protein		acyltransferase activity, transferring groups other than amino-acyl groups [GO:0016747]	GO:0016747		acyltransferase activity, transferring groups other than amino-acyl groups [GO:0016747]
TraesCS1A02G088600	139.861	-0.527636	0.407871	-1.29364	0.195791	0.925665	Sucrose-6-phosphate phosphohydrolase C-terminal	ko00500,map00500	S6PP,S6PP_C	Sucrose-phosphatase (EC 3.1.3.24)	sucrose biosynthetic process [GO:0005986]	magnesium ion binding [GO:0000287]; sucrose-phosphate phosphatase activity [GO:0050307]; sucrose biosynthetic process [GO:0005986]	GO:0000287; GO:0005986; GO:0050307		magnesium ion binding [GO:0000287]; sucrose-phosphate phosphatase activity [GO:0050307]
TraesCS1A02G088700	0.317167	-2.8291	4.30857	-0.656622	0.511424	NA	Belongs to the glycosyl hydrolase 9 (cellulase E) family	ko00500,ko01100,map00500,map01100	Glyco_hydro_9	Cellulase (EC 3.2.1.4)	cellulose catabolic process [GO:0030245]	cellulase activity [GO:0008810]; cellulose catabolic process [GO:0030245]	GO:0008810; GO:0030245		cellulase activity [GO:0008810]
TraesCS1A02G088800	16.5807	-0.263425	0.556049	-0.473744	0.635682	1	Belongs to the syntaxin family	ko04130,ko04721,map04130,map04721	SNARE,Syntaxin	t-SNARE coiled-coil homology domain-containing protein	exocytosis [GO:0006887]; intracellular protein transport [GO:0006886]; vesicle docking [GO:0048278]; vesicle fusion [GO:0006906]	endomembrane system [GO:0012505]; integral component of membrane [GO:0016021]; plasma membrane [GO:0005886]; SNARE complex [GO:0031201]; SNAP receptor activity [GO:0005484]; SNARE binding [GO:0000149]; exocytosis [GO:0006887]; intracellular protein transport [GO:0006886]; vesicle docking [GO:0048278]; vesicle fusion [GO:0006906]	GO:0000149; GO:0005484; GO:0005886; GO:0006886; GO:0006887; GO:0006906; GO:0012505; GO:0016021; GO:0031201; GO:0048278	endomembrane system [GO:0012505]; integral component of membrane [GO:0016021]; plasma membrane [GO:0005886]; SNARE complex [GO:0031201]	SNAP receptor activity [GO:0005484]; SNARE binding [GO:0000149]
TraesCS1A02G088900	446.827	0.0179383	0.125582	0.142841	0.886416	1	P-loop containing nucleoside triphosphate hydrolases superfamily protein	-	MMR_HSR1	G domain-containing protein		integral component of membrane [GO:0016021]; GTP binding [GO:0005525]	GO:0005525; GO:0016021	integral component of membrane [GO:0016021]	GTP binding [GO:0005525]
TraesCS1A02G089100	696.9	-0.276434	0.16101	-1.71687	0.0860031	0.79433	Tudor PWWP MBT superfamily protein	ko00270,ko01100,ko05206,map00270,map01100,map05206	PWWP	PWWP domain-containing protein
TraesCS1A02G089200	1.85945	-4.29498	2.37658	-1.80721	0.0707294	NA	-	-	-	Uncharacterized protein
TraesCS1A02G089300	25.5186	1.20025	0.535779	2.2402	0.0250781	0.584078	-	-	-	Uncharacterized protein
TraesCS1A02G089400	5.97688	0.0355966	1.02436	0.03475	0.972279	1	-	-	-	Uncharacterized protein
TraesCS1A02G089500	115.955	-0.550479	0.484695	-1.13572	0.256072	0.959883	Belongs to the iron ascorbate-dependent oxidoreductase family	ko00270,ko01100,ko01110,map00270,map01100,map01110	2OG-FeII_Oxy,DIOX_N	Fe2OG dioxygenase domain-containing protein		metal ion binding [GO:0046872]; oxidoreductase activity [GO:0016491]	GO:0016491; GO:0046872		metal ion binding [GO:0046872]; oxidoreductase activity [GO:0016491]
TraesCS1A02G089600	214.848	-0.484819	0.332751	-1.457	0.145116	0.883587	Belongs to the iron ascorbate-dependent oxidoreductase family	ko00270,ko01100,ko01110,map00270,map01100,map01110	2OG-FeII_Oxy,DIOX_N	Fe2OG dioxygenase domain-containing protein		metal ion binding [GO:0046872]; oxidoreductase activity [GO:0016491]	GO:0016491; GO:0046872		metal ion binding [GO:0046872]; oxidoreductase activity [GO:0016491]
TraesCS1A02G089700	0	NA	NA	NA	NA	NA	Tuftelin-interacting protein 11	-	G-patch,GCFC	G-patch domain-containing protein	spliceosomal complex disassembly [GO:0000390]	nucleic acid binding [GO:0003676]; spliceosomal complex disassembly [GO:0000390]	GO:0000390; GO:0003676		nucleic acid binding [GO:0003676]
TraesCS1A02G089800	80.6645	-0.352406	0.218494	-1.61289	0.106769	0.8352	Putative lipopolysaccharide-modifying enzyme.	ko00514,map00514	Glyco_transf_90	CAP10 domain-containing protein		integral component of membrane [GO:0016021]	GO:0016021	integral component of membrane [GO:0016021]
TraesCS1A02G089900	2293.5	0.00346768	0.0838532	0.0413542	0.967014	1	Belongs to the cullin family	ko04110,ko04111,ko04114,ko04120,ko04141,ko04310,ko04340,ko04341,ko04350,ko04710,ko05168,ko05200,map04110,map04111,map04114,map04120,map04141,map04310,map04340,map04341,map04350,map04710,map05168,map05200	Cullin,Cullin_Nedd8	CULLIN_2 domain-containing protein	protein ubiquitination [GO:0016567]; ubiquitin-dependent protein catabolic process [GO:0006511]	cullin-RING ubiquitin ligase complex [GO:0031461]; ubiquitin protein ligase binding [GO:0031625]; protein ubiquitination [GO:0016567]; ubiquitin-dependent protein catabolic process [GO:0006511]	GO:0006511; GO:0016567; GO:0031461; GO:0031625	cullin-RING ubiquitin ligase complex [GO:0031461]	ubiquitin protein ligase binding [GO:0031625]
TraesCS1A02G090000	2604.73	0.0914435	0.089774	1.0186	0.308394	0.980148	Belongs to the cullin family	ko04110,ko04111,ko04114,ko04120,ko04141,ko04310,ko04340,ko04341,ko04350,ko04710,ko05168,ko05200,map04110,map04111,map04114,map04120,map04141,map04310,map04340,map04341,map04350,map04710,map05168,map05200	Cullin,Cullin_Nedd8	CULLIN_2 domain-containing protein	protein ubiquitination [GO:0016567]; ubiquitin-dependent protein catabolic process [GO:0006511]	cullin-RING ubiquitin ligase complex [GO:0031461]; ubiquitin protein ligase binding [GO:0031625]; protein ubiquitination [GO:0016567]; ubiquitin-dependent protein catabolic process [GO:0006511]	GO:0006511; GO:0016567; GO:0031461; GO:0031625	cullin-RING ubiquitin ligase complex [GO:0031461]	ubiquitin protein ligase binding [GO:0031625]
TraesCS1A02G090100	1037.56	0.067401	0.0828137	0.813887	0.41571	1	EF-hand domain pair	ko03015,ko04071,ko04151,ko04152,ko04261,ko04728,ko05165,map03015,map04071,map04151,map04152,map04261,map04728,map05165	EF-hand_7	#N/A	#N/A	#N/A	#N/A	#N/A	#N/A
TraesCS1A02G090300	246.617	-0.00185266	0.157768	-0.0117429	0.990631	1	Anaphase-promoting complex subunit	ko04110,ko04111,ko04113,ko04114,ko04120,ko04914,ko05166,map04110,map04111,map04113,map04114,map04120,map04914,map05166	TPR_16,TPR_19,TPR_7,TPR_8	Uncharacterized protein	glutathione metabolic process [GO:0006749]	cytoplasm [GO:0005737]; glutathione transferase activity [GO:0004364]; glutathione metabolic process [GO:0006749]	GO:0004364; GO:0005737; GO:0006749	cytoplasm [GO:0005737]	glutathione transferase activity [GO:0004364]
TraesCS1A02G090600	610.076	-0.145017	0.123433	-1.17486	0.24005	0.954091	Pyridoxal 5'-phosphate (PLP)-binding protein, which may be involved in intracellular homeostatic regulation of pyridoxal 5'-phosphate (PLP), the active form of vitamin B6	-	Ala_racemase_N	Pyridoxal phosphate homeostasis protein (PLP homeostasis protein)		pyridoxal phosphate binding [GO:0030170]	GO:0030170		pyridoxal phosphate binding [GO:0030170]
TraesCS1A02G090700	0.7983	1.02171	4.27283	0.239117	0.811015	NA	Plant protein of unknown function	-	DUF247	Uncharacterized protein		integral component of membrane [GO:0016021]	GO:0016021	integral component of membrane [GO:0016021]
TraesCS1A02G090800	0.807341	-3.4388	4.2875	-0.802053	0.422522	NA	#N/A	#N/A	#N/A	Uncharacterized protein
TraesCS1A02G090900	0.169204	1.92988	4.36352	0.442275	0.658291	NA	RING-type zinc-finger	-	zf-RING_2	RING-type domain-containing protein	cellular macromolecule metabolic process [GO:0044260]; primary metabolic process [GO:0044238]	cellular macromolecule metabolic process [GO:0044260]; primary metabolic process [GO:0044238]	GO:0044238; GO:0044260
TraesCS1A02G091000	189.056	-0.170509	0.195494	-0.872196	0.383101	1	Flavoprotein wrbA	ko00130,ko01110,map00130,map01110	FMN_red	Uncharacterized protein
TraesCS1A02G091100	2753.08	0.0542084	0.0844298	0.642053	0.520839	1	chromatin-remodeling complex ATPase	-	HAND,Helicase_C,SLIDE,SNF2_N	Chromatin-remodeling complex ATPase		nucleus [GO:0005634]; ATP binding [GO:0005524]; ATP-dependent chromatin remodeler activity [GO:0140658]; DNA binding [GO:0003677]; nucleosome binding [GO:0031491]	GO:0003677; GO:0005524; GO:0005634; GO:0031491; GO:0140658	nucleus [GO:0005634]	ATP binding [GO:0005524]; ATP-dependent chromatin remodeler activity [GO:0140658]; DNA binding [GO:0003677]; nucleosome binding [GO:0031491]
TraesCS1A02G091200	84.9635	5.38403	3.80124	1.41639	NA	NA	Double-stranded RNA binding motif	-	dsrm	Uncharacterized protein		double-stranded RNA binding [GO:0003725]	GO:0003725		double-stranded RNA binding [GO:0003725]
TraesCS1A02G091300	921.12	-0.0296493	0.138649	-0.213844	0.830669	1	Transport inhibitor response 1-like protein Os05g0150500	ko04075,map04075	F-box,F-box-like,LRR_6	Uncharacterized protein	protein folding [GO:0006457]; tubulin complex assembly [GO:0007021]	cytoplasm [GO:0005737]; protein folding [GO:0006457]; tubulin complex assembly [GO:0007021]	GO:0005737; GO:0006457; GO:0007021	cytoplasm [GO:0005737]
TraesCS1A02G091400	210.713	0.189985	0.2566	0.740392	0.459062	1	ATP-dependent DNA helicase	-	DEAD,Helicase_C,RecQ_Zn_bind	ATP-dependent DNA helicase (EC 3.6.4.12)	DNA recombination [GO:0006310]	nucleus [GO:0005634]; ATP binding [GO:0005524]; ATP hydrolysis activity [GO:0016887]; DNA helicase activity [GO:0003678]; nucleic acid binding [GO:0003676]; DNA recombination [GO:0006310]	GO:0003676; GO:0003678; GO:0005524; GO:0005634; GO:0006310; GO:0016887	nucleus [GO:0005634]	ATP binding [GO:0005524]; ATP hydrolysis activity [GO:0016887]; DNA helicase activity [GO:0003678]; nucleic acid binding [GO:0003676]
TraesCS1A02G091500	11.3321	0.876004	0.764283	1.14618	0.251721	0.959029	Starch/carbohydrate-binding module (family 53)	ko00500,ko01100,ko01110,ko02026,map00500,map01100,map01110,map02026	CBM53,Glyco_transf_5,Glycos_transf_1	Uncharacterized protein	starch biosynthetic process [GO:0019252]	amyloplast [GO:0009501]; chloroplast [GO:0009507]; glycogen (starch) synthase activity [GO:0004373]; starch binding [GO:2001070]; starch biosynthetic process [GO:0019252]	GO:0004373; GO:0009501; GO:0009507; GO:0019252; GO:2001070	amyloplast [GO:0009501]; chloroplast [GO:0009507]	glycogen (starch) synthase activity [GO:0004373]; starch binding [GO:2001070]
TraesCS1A02G091600	26.9315	-0.0573737	0.465246	-0.123319	0.901854	1	Heavy-metal-associated domain	-	HMA	HMA domain-containing protein		metal ion binding [GO:0046872]	GO:0046872		metal ion binding [GO:0046872]
TraesCS1A02G091700	1.01437	1.88313	3.18756	0.590776	0.554671	NA	WD40 repeats	-	WD40	Uncharacterized protein	regulation of DNA damage checkpoint [GO:2000001]	nucleus [GO:0005634]; DNA binding [GO:0003677]; regulation of DNA damage checkpoint [GO:2000001]	GO:0003677; GO:0005634; GO:2000001	nucleus [GO:0005634]	DNA binding [GO:0003677]
TraesCS1A02G091900	0.318757	-0.946941	4.40746	-0.214849	0.829885	NA	Belongs to the protein kinase superfamily	-	Pkinase	Protein kinase domain-containing protein	intracellular signal transduction [GO:0035556]; protein phosphorylation [GO:0006468]	cytoplasm [GO:0005737]; nucleus [GO:0005634]; ATP binding [GO:0005524]; protein serine/threonine kinase activity [GO:0004674]; intracellular signal transduction [GO:0035556]; protein phosphorylation [GO:0006468]	GO:0004674; GO:0005524; GO:0005634; GO:0005737; GO:0006468; GO:0035556	cytoplasm [GO:0005737]; nucleus [GO:0005634]	ATP binding [GO:0005524]; protein serine/threonine kinase activity [GO:0004674]
TraesCS1A02G092000	0.387333	-2.80591	4.30956	-0.65109	0.514989	NA	Protein kinase domain	-	Pkinase	Protein kinase domain-containing protein	intracellular signal transduction [GO:0035556]; protein phosphorylation [GO:0006468]	cytoplasm [GO:0005737]; nucleus [GO:0005634]; ATP binding [GO:0005524]; protein serine/threonine kinase activity [GO:0004674]; intracellular signal transduction [GO:0035556]; protein phosphorylation [GO:0006468]	GO:0004674; GO:0005524; GO:0005634; GO:0005737; GO:0006468; GO:0035556	cytoplasm [GO:0005737]; nucleus [GO:0005634]	ATP binding [GO:0005524]; protein serine/threonine kinase activity [GO:0004674]
TraesCS1A02G092100	0.387501	-3.11948	4.29744	-0.725894	0.467904	NA	Belongs to the cytochrome P450 family	ko00140,ko01100,ko04913,ko04917,ko04927,ko04934,map00140,map01100,map04913,map04917,map04927,map04934	p450	Uncharacterized protein		integral component of membrane [GO:0016021]; heme binding [GO:0020037]; iron ion binding [GO:0005506]; monooxygenase activity [GO:0004497]; oxidoreductase activity, acting on paired donors, with incorporation or reduction of molecular oxygen [GO:0016705]	GO:0004497; GO:0005506; GO:0016021; GO:0016705; GO:0020037	integral component of membrane [GO:0016021]	heme binding [GO:0020037]; iron ion binding [GO:0005506]; monooxygenase activity [GO:0004497]; oxidoreductase activity, acting on paired donors, with incorporation or reduction of molecular oxygen [GO:0016705]
TraesCS1A02G092200	36.0332	-0.629865	0.396417	-1.5889	0.112084	0.843928	Thaumatin family	-	Thaumatin	Uncharacterized protein
TraesCS1A02G092300	2.41716	0.505022	2.02882	0.248924	0.803419	1	Belongs to the protein kinase superfamily	-	Pkinase	Protein kinase domain-containing protein	intracellular signal transduction [GO:0035556]; protein phosphorylation [GO:0006468]	cytoplasm [GO:0005737]; nucleus [GO:0005634]; ATP binding [GO:0005524]; protein serine/threonine kinase activity [GO:0004674]; intracellular signal transduction [GO:0035556]; protein phosphorylation [GO:0006468]	GO:0004674; GO:0005524; GO:0005634; GO:0005737; GO:0006468; GO:0035556	cytoplasm [GO:0005737]; nucleus [GO:0005634]	ATP binding [GO:0005524]; protein serine/threonine kinase activity [GO:0004674]
TraesCS1A02G092500	0.875688	0.546068	3.29156	0.1659	0.868236	NA	Belongs to the protein kinase superfamily	-	Pkinase	Protein kinase domain-containing protein	intracellular signal transduction [GO:0035556]; protein phosphorylation [GO:0006468]	cytoplasm [GO:0005737]; nucleus [GO:0005634]; ATP binding [GO:0005524]; protein serine/threonine kinase activity [GO:0004674]; intracellular signal transduction [GO:0035556]; protein phosphorylation [GO:0006468]	GO:0004674; GO:0005524; GO:0005634; GO:0005737; GO:0006468; GO:0035556	cytoplasm [GO:0005737]; nucleus [GO:0005634]	ATP binding [GO:0005524]; protein serine/threonine kinase activity [GO:0004674]
TraesCS1A02G092700	651.36	-0.111658	0.14708	-0.759168	0.447752	1	Tetrahydrofolate dehydrogenase/cyclohydrolase, catalytic domain	-	THF_DHG_CYH,THF_DHG_CYH_C	Methenyltetrahydrofolate cyclohydrolase (EC 3.5.4.9)	one-carbon metabolic process [GO:0006730]	methenyltetrahydrofolate cyclohydrolase activity [GO:0004477]; methylenetetrahydrofolate dehydrogenase (NADP+) activity [GO:0004488]; one-carbon metabolic process [GO:0006730]	GO:0004477; GO:0004488; GO:0006730		methenyltetrahydrofolate cyclohydrolase activity [GO:0004477]; methylenetetrahydrofolate dehydrogenase (NADP+) activity [GO:0004488]
TraesCS1A02G092800	6.57816	0.333282	0.916405	0.363684	0.716094	1	Ferritin-like domain	-	Ferritin_2	Uncharacterized protein
TraesCS1A02G092900	16732	-0.00174553	0.0877008	-0.0199033	0.984121	1	Belongs to the eukaryotic ribosomal protein eS4 family	ko03010,map03010	40S_S4_C,KOW,RS4NT,Ribosomal_S4e,S4	#N/A	#N/A	#N/A	#N/A	#N/A	#N/A
TraesCS1A02G093000	7.07257	-0.347336	1.22278	-0.284055	0.776368	1	TspO/MBR family	ko04080,ko04214,ko04979,ko05166,map04080,map04214,map04979,map05166	TspO_MBR	Uncharacterized protein		integral component of membrane [GO:0016021]	GO:0016021	integral component of membrane [GO:0016021]
TraesCS1A02G093200	0.164619	0	4.40746	0	1	NA	Pre-rRNA-processing protein TSR2	-	WGG	Uncharacterized protein	maturation of SSU-rRNA from tricistronic rRNA transcript (SSU-rRNA, 5.8S rRNA, LSU-rRNA) [GO:0000462]	nucleus [GO:0005634]; maturation of SSU-rRNA from tricistronic rRNA transcript (SSU-rRNA, 5.8S rRNA, LSU-rRNA) [GO:0000462]	GO:0000462; GO:0005634	nucleus [GO:0005634]
TraesCS1A02G093300	4818.87	0.670864	0.30433	2.2044	0.0274965	0.597941	Belongs to the glycosyl hydrolase 5 (cellulase A) family	-	Cellulase	Cellulase domain-containing protein	actin filament bundle assembly [GO:0051017]; carbohydrate metabolic process [GO:0005975]; cell migration [GO:0016477]; establishment or maintenance of cell polarity [GO:0007163]	actin cytoskeleton [GO:0015629]; cytoplasm [GO:0005737]; actin filament binding [GO:0051015]; mannan endo-1,4-beta-mannosidase activity [GO:0016985]; actin filament bundle assembly [GO:0051017]; carbohydrate metabolic process [GO:0005975]; cell migration [GO:0016477]; establishment or maintenance of cell polarity [GO:0007163]	GO:0005737; GO:0005975; GO:0007163; GO:0015629; GO:0016477; GO:0016985; GO:0051015; GO:0051017	actin cytoskeleton [GO:0015629]; cytoplasm [GO:0005737]	actin filament binding [GO:0051015]; mannan endo-1,4-beta-mannosidase activity [GO:0016985]
TraesCS1A02G093400	9.51249	0.511677	0.693354	0.737975	0.46053	1	#N/A	#N/A	#N/A	Uncharacterized protein
TraesCS1A02G093500	50.4275	1.00201	0.39555	2.53321	0.0113022	0.45599	atbpm1,bpm1	ko04340,ko04341,map04340,map04341	BTB,MATH	Uncharacterized protein	protein ubiquitination [GO:0016567]; response to abiotic stimulus [GO:0009628]	cellular anatomical entity [GO:0110165]; protein ubiquitination [GO:0016567]; response to abiotic stimulus [GO:0009628]	GO:0009628; GO:0016567; GO:0110165	cellular anatomical entity [GO:0110165]
TraesCS1A02G093700	2.97356	1.13968	1.5881	0.717642	0.472978	1	atbpm1,bpm1	ko04340,ko04341,map04340,map04341	BTB,MATH	Uncharacterized protein	protein ubiquitination [GO:0016567]; response to abiotic stimulus [GO:0009628]	cellular anatomical entity [GO:0110165]; protein ubiquitination [GO:0016567]; response to abiotic stimulus [GO:0009628]	GO:0009628; GO:0016567; GO:0110165	cellular anatomical entity [GO:0110165]
TraesCS1A02G093800	5642.62	0.178558	0.120475	1.48212	0.138308	0.878098	Rubber elongation factor protein (REF)	-	REF	Uncharacterized protein
TraesCS1A02G093900	36.8696	-1.52648	1.49212	-1.02303	0.306294	0.979007	Translocase of chloroplast 159/132, membrane anchor domain	-	AIG1,TOC159_MAD	AIG1-type G domain-containing protein	protein targeting to chloroplast [GO:0045036]	chloroplast outer membrane [GO:0009707]; integral component of membrane [GO:0016021]; GTP binding [GO:0005525]; GTPase activity [GO:0003924]; metal ion binding [GO:0046872]; protein targeting to chloroplast [GO:0045036]	GO:0003924; GO:0005525; GO:0009707; GO:0016021; GO:0045036; GO:0046872	chloroplast outer membrane [GO:0009707]; integral component of membrane [GO:0016021]	GTP binding [GO:0005525]; GTPase activity [GO:0003924]; metal ion binding [GO:0046872]
TraesCS1A02G094000	682.187	-0.167733	0.111916	-1.49874	0.133942	0.87356	Core-2/I-Branching enzyme	-	Branch	Uncharacterized protein		integral component of membrane [GO:0016021]; glucuronosyltransferase activity [GO:0015020]	GO:0015020; GO:0016021	integral component of membrane [GO:0016021]	glucuronosyltransferase activity [GO:0015020]
TraesCS1A02G094100	2.56255	-0.844357	2.27963	-0.370392	0.71109	1	modification-dependent protein catabolic process	ko04013,ko04115,ko04120,ko04310,map04013,map04115,map04120,map04310	Sina	Uncharacterized protein
TraesCS1A02G094200	391.832	-0.186463	0.179398	-1.03938	0.298627	0.975746	Gelsolin homology domain	ko04666,ko04810,ko05203,map04666,map04810,map05203	Gelsolin,VHP	Uncharacterized protein	actin filament severing [GO:0051014]	cytoskeleton [GO:0005856]; actin filament binding [GO:0051015]; actin filament severing [GO:0051014]	GO:0005856; GO:0051014; GO:0051015	cytoskeleton [GO:0005856]	actin filament binding [GO:0051015]
TraesCS1A02G094700	0.216336	0	4.40746	0	1	NA	Lipase (class 3)	-	Lipase_3	Lipase_3 domain-containing protein	lipid metabolic process [GO:0006629]	integral component of membrane [GO:0016021]; triglyceride lipase activity [GO:0004806]; lipid metabolic process [GO:0006629]	GO:0004806; GO:0006629; GO:0016021	integral component of membrane [GO:0016021]	triglyceride lipase activity [GO:0004806]
TraesCS1A02G094800	34.4792	0.298662	0.357916	0.834446	0.40403	1	PPR repeat family	-	PPR	Uncharacterized protein	RNA modification [GO:0009451]	RNA binding [GO:0003723]; RNA modification [GO:0009451]	GO:0003723; GO:0009451		RNA binding [GO:0003723]
TraesCS1A02G094900	113.863	0.056857	0.189417	0.300169	0.764048	1	Phenylalanine ammonia-lyase	ko00360,ko00940,ko01100,ko01110,map00360,map00940,map01100,map01110	Lyase_aromatic	Phenylalanine ammonia-lyase (EC 4.3.1.24)	cinnamic acid biosynthetic process [GO:0009800]; L-phenylalanine catabolic process [GO:0006559]	cytoplasm [GO:0005737]; ammonia-lyase activity [GO:0016841]; phenylalanine ammonia-lyase activity [GO:0045548]; cinnamic acid biosynthetic process [GO:0009800]; L-phenylalanine catabolic process [GO:0006559]	GO:0005737; GO:0006559; GO:0009800; GO:0016841; GO:0045548	cytoplasm [GO:0005737]	ammonia-lyase activity [GO:0016841]; phenylalanine ammonia-lyase activity [GO:0045548]
TraesCS1A02G095000	71.1616	3.83212	1.49745	2.5591	0.0104944	0.448081	Belongs to the TRAFAC class myosin-kinesin ATPase superfamily. Kinesin family	-	Kinesin,RRM_1	Kinesin-like protein	microtubule-based movement [GO:0007018]	microtubule [GO:0005874]; ATP binding [GO:0005524]; microtubule binding [GO:0008017]; microtubule motor activity [GO:0003777]; microtubule-based movement [GO:0007018]	GO:0003777; GO:0005524; GO:0005874; GO:0007018; GO:0008017	microtubule [GO:0005874]	ATP binding [GO:0005524]; microtubule binding [GO:0008017]; microtubule motor activity [GO:0003777]
TraesCS1A02G095100	1133.87	0.0464924	0.072607	0.640328	0.521959	1	Ring finger domain	-	zf-RING_2	Uncharacterized protein		ubiquitin-protein transferase activity [GO:0004842]	GO:0004842		ubiquitin-protein transferase activity [GO:0004842]
TraesCS1A02G095200	291.653	-0.145768	0.13858	-1.05187	0.292859	0.973229	Gamma-tubulin complex is necessary for microtubule nucleation at the centrosome	-	Spc97_Spc98	Gamma-tubulin complex component	cytoplasmic microtubule organization [GO:0031122]; meiotic cell cycle [GO:0051321]; microtubule nucleation [GO:0007020]; mitotic cell cycle [GO:0000278]; spindle assembly [GO:0051225]	cytoplasm [GO:0005737]; equatorial microtubule organizing center [GO:0000923]; gamma-tubulin complex [GO:0000930]; microtubule [GO:0005874]; spindle pole [GO:0000922]; gamma-tubulin binding [GO:0043015]; cytoplasmic microtubule organization [GO:0031122]; meiotic cell cycle [GO:0051321]; microtubule nucleation [GO:0007020]; mitotic cell cycle [GO:0000278]; spindle assembly [GO:0051225]	GO:0000278; GO:0000922; GO:0000923; GO:0000930; GO:0005737; GO:0005874; GO:0007020; GO:0031122; GO:0043015; GO:0051225; GO:0051321	cytoplasm [GO:0005737]; equatorial microtubule organizing center [GO:0000923]; gamma-tubulin complex [GO:0000930]; microtubule [GO:0005874]; spindle pole [GO:0000922]	gamma-tubulin binding [GO:0043015]
TraesCS1A02G095300	2.12322	2.97023	2.8228	1.05223	0.292695	0.973229	LURP-one-related	-	LOR	Uncharacterized protein
TraesCS1A02G095400	2.91363	0.936899	2.88428	0.324829	0.74531	1	-	-	-	Uncharacterized protein
TraesCS1A02G095500	795.843	0.107928	0.116912	0.923159	0.355924	0.993489	Serine threonine-protein phosphatase	ko03015,ko04022,ko04024,ko04113,ko04114,ko04218,ko04261,ko04270,ko04390,ko04510,ko04611,ko04720,ko04728,ko04750,ko04810,ko04910,ko04921,ko04931,ko05031,ko05034,ko05168,ko05205,map03015,map04022,map04024,map04113,map04114,map04218,map04261,map04270,map04390,map04510,map04611,map04720,map04728,map04750,map04810,map04910,map04921,map04931,map05031,map05034,map05168,map05205	Metallophos,STPPase_N	Serine/threonine-protein phosphatase (EC 3.1.3.16)		cytoplasm [GO:0005737]; nucleus [GO:0005634]; metal ion binding [GO:0046872]; myosin phosphatase activity [GO:0017018]; protein serine/threonine phosphatase activity [GO:0004722]	GO:0004722; GO:0005634; GO:0005737; GO:0017018; GO:0046872	cytoplasm [GO:0005737]; nucleus [GO:0005634]	metal ion binding [GO:0046872]; myosin phosphatase activity [GO:0017018]; protein serine/threonine phosphatase activity [GO:0004722]
TraesCS1A02G095600	616.625	-0.329476	0.297613	-1.10706	0.268267	0.964688	EamA-like transporter family	-	EamA	WAT1-related protein		integral component of membrane [GO:0016021]; plasma membrane [GO:0005886]; transmembrane transporter activity [GO:0022857]	GO:0005886; GO:0016021; GO:0022857	integral component of membrane [GO:0016021]; plasma membrane [GO:0005886]	transmembrane transporter activity [GO:0022857]
TraesCS1A02G095800	0.167994	0.976634	4.40746	0.221586	0.824636	NA	Cytosol aminopeptidase family, N-terminal domain	ko00480,ko01100,map00480,map01100	Peptidase_M17,Peptidase_M17_N	CYTOSOL_AP domain-containing protein	proteolysis [GO:0006508]	cytoplasm [GO:0005737]; manganese ion binding [GO:0030145]; metalloaminopeptidase activity [GO:0070006]; proteolysis [GO:0006508]	GO:0005737; GO:0006508; GO:0030145; GO:0070006	cytoplasm [GO:0005737]	manganese ion binding [GO:0030145]; metalloaminopeptidase activity [GO:0070006]
TraesCS1A02G096000	553.303	-0.0856262	0.128771	-0.664951	0.506082	1	RNA recognition motif. (a.k.a. RRM, RBD, or RNP domain)	ko03040,map03040	RRM_1	Uncharacterized protein		RNA binding [GO:0003723]	GO:0003723		RNA binding [GO:0003723]
TraesCS1A02G096100	246.489	0.0167745	0.154289	0.108721	0.913424	1	mediator of RNA polymerase II transcription subunit	-	-	Uncharacterized protein	regulation of transcription, DNA-templated [GO:0006355]	mediator complex [GO:0016592]; regulation of transcription, DNA-templated [GO:0006355]	GO:0006355; GO:0016592	mediator complex [GO:0016592]
TraesCS1A02G096200	6.7281	-1.75596	4.09788	-0.428504	NA	NA	Belongs to the enoyl-CoA hydratase isomerase family	ko00071,ko00592,ko01100,ko01110,ko01212,map00071,map00592,map01100,map01110,map01212	3HCDH,3HCDH_N,ECH_1	Uncharacterized protein	fatty acid metabolic process [GO:0006631]	enoyl-CoA hydratase activity [GO:0004300]; NAD+ binding [GO:0070403]; oxidoreductase activity, acting on the CH-OH group of donors, NAD or NADP as acceptor [GO:0016616]; fatty acid metabolic process [GO:0006631]	GO:0004300; GO:0006631; GO:0016616; GO:0070403		enoyl-CoA hydratase activity [GO:0004300]; NAD+ binding [GO:0070403]; oxidoreductase activity, acting on the CH-OH group of donors, NAD or NADP as acceptor [GO:0016616]
TraesCS1A02G096300	0.167274	-1.89841	4.36348	-0.435069	0.663512	NA	Seed dormancy control	ko04075,map04075	DOG1,bZIP_1,bZIP_2	Uncharacterized protein	transcription, DNA-templated [GO:0006351]	DNA-binding transcription factor activity [GO:0003700]; sequence-specific DNA binding [GO:0043565]; transcription, DNA-templated [GO:0006351]	GO:0003700; GO:0006351; GO:0043565		DNA-binding transcription factor activity [GO:0003700]; sequence-specific DNA binding [GO:0043565]
TraesCS1A02G096500	871.948	0.00113113	0.138413	0.00817213	0.99348	1	60S ribosomal protein	ko03010,map03010	Ribosomal_L18	Ribosomal_L18e/L15P domain-containing protein	translation [GO:0006412]	ribosome [GO:0005840]; mRNA binding [GO:0003729]; structural constituent of ribosome [GO:0003735]; translation [GO:0006412]	GO:0003729; GO:0003735; GO:0005840; GO:0006412	ribosome [GO:0005840]	mRNA binding [GO:0003729]; structural constituent of ribosome [GO:0003735]
TraesCS1A02G096600	581.87	0.0303079	0.11954	0.253538	0.799853	1	GAF domain	ko04016,ko04075,map04016,map04075	GAF,HATPase_c,HisKA,Response_reg	Histidine kinase domain-containing protein		endoplasmic reticulum [GO:0005783]; integral component of membrane [GO:0016021]; ethylene binding [GO:0051740]; ethylene receptor activity [GO:0038199]; phosphorelay sensor kinase activity [GO:0000155]	GO:0000155; GO:0005783; GO:0016021; GO:0038199; GO:0051740	endoplasmic reticulum [GO:0005783]; integral component of membrane [GO:0016021]	ethylene binding [GO:0051740]; ethylene receptor activity [GO:0038199]; phosphorelay sensor kinase activity [GO:0000155]
TraesCS1A02G097000	11.5632	0.233509	0.809269	0.288543	0.772931	1	NAD(P)H dehydrogenase subunit S	-	NdhS	Uncharacterized protein	photosynthetic electron transport chain [GO:0009767]	photosynthetic electron transport chain [GO:0009767]	GO:0009767
TraesCS1A02G097100	145.086	-0.207638	0.16197	-1.28195	0.19986	0.929082	RNA polymerase III RPC4	ko00230,ko00240,ko01100,ko03020,ko04623,ko05169,map00230,map00240,map01100,map03020,map04623,map05169	RNA_pol_Rpc4	Uncharacterized protein	transcription by RNA polymerase III [GO:0006383]	RNA polymerase III complex [GO:0005666]; DNA binding [GO:0003677]; transcription by RNA polymerase III [GO:0006383]	GO:0003677; GO:0005666; GO:0006383	RNA polymerase III complex [GO:0005666]	DNA binding [GO:0003677]
TraesCS1A02G097200	732.595	0.0251581	0.122744	0.204964	0.8376	1	Scaffold protein Nfu/NifU N terminal	-	Nfu_N,NifU	Nfu_N domain-containing protein	iron-sulfur cluster assembly [GO:0016226]; protein maturation by iron-sulfur cluster transfer [GO:0097428]	mitochondrion [GO:0005739]; 4 iron, 4 sulfur cluster binding [GO:0051539]; iron ion binding [GO:0005506]; structural molecule activity [GO:0005198]; iron-sulfur cluster assembly [GO:0016226]; protein maturation by iron-sulfur cluster transfer [GO:0097428]	GO:0005198; GO:0005506; GO:0005739; GO:0016226; GO:0051539; GO:0097428	mitochondrion [GO:0005739]	4 iron, 4 sulfur cluster binding [GO:0051539]; iron ion binding [GO:0005506]; structural molecule activity [GO:0005198]
TraesCS1A02G097300	109.236	0.318196	0.287513	1.10672	0.268416	0.964688	zinc finger binding to DNA consensus sequence [AT]GATA[AG]	-	GATA	GATA-type domain-containing protein	regulation of transcription, DNA-templated [GO:0006355]	sequence-specific DNA binding [GO:0043565]; zinc ion binding [GO:0008270]; regulation of transcription, DNA-templated [GO:0006355]	GO:0006355; GO:0008270; GO:0043565		sequence-specific DNA binding [GO:0043565]; zinc ion binding [GO:0008270]
TraesCS1A02G097400	6397.74	0.0236972	0.0661405	0.358285	0.72013	1	Binds specifically and directly to substrates containing either a simple or bipartite NLS motif. Promotes docking of import substrates to the nuclear envelope	-	Arm,Arm_3,IBB	#N/A	#N/A	#N/A	#N/A	#N/A	#N/A
TraesCS1A02G097500	0.242174	0	4.40746	0	1	NA	Heparan-alpha-glucosaminide N-acetyltransferase-like	ko00531,ko01100,ko04142,map00531,map01100,map04142	DUF1624	HGSNAT_cat domain-containing protein		integral component of membrane [GO:0016021]	GO:0016021	integral component of membrane [GO:0016021]
TraesCS1A02G097600	241.372	0.295531	0.150484	1.96387	0.0495457	0.692324	BEST Arabidopsis thaliana protein match is 3'-5' exonuclease domain-containing protein K homology domain-containing protein KH domain-containing protein (TAIR AT2G25910.2)	-	-	Uncharacterized protein
TraesCS1A02G097700	7213.26	0.17621	0.0981343	1.7956	0.0725587	0.762291	Belongs to the protein disulfide isomerase family	ko04141,map04141	ERp29,Thioredoxin	Protein disulfide isomerase family protein 4-1 (Putative PDI-like protein)	protein folding [GO:0006457]	endoplasmic reticulum [GO:0005783]; protein disulfide isomerase activity [GO:0003756]; protein folding [GO:0006457]	GO:0003756; GO:0005783; GO:0006457	endoplasmic reticulum [GO:0005783]	protein disulfide isomerase activity [GO:0003756]
TraesCS1A02G097800	0.428755	1.84077	3.61178	0.509655	0.610293	NA	-	-	-	Uncharacterized protein
TraesCS1A02G098100	0	NA	NA	NA	NA	NA	-	-	-	HTH myb-type domain-containing protein		DNA binding [GO:0003677]	GO:0003677		DNA binding [GO:0003677]
TraesCS1A02G098500	0.0807248	0	4.40746	0	1	NA	cytochrome c biosynthesis ccmC-like mitochondrial protein	-	Cytochrom_C_asm	Cytochrom_C_asm domain-containing protein	cytochrome complex assembly [GO:0017004]	integral component of membrane [GO:0016021]; heme binding [GO:0020037]; heme transmembrane transporter activity [GO:0015232]; cytochrome complex assembly [GO:0017004]	GO:0015232; GO:0016021; GO:0017004; GO:0020037	integral component of membrane [GO:0016021]	heme binding [GO:0020037]; heme transmembrane transporter activity [GO:0015232]
TraesCS1A02G098700	0.15676	0.0148466	4.40746	0.00336851	0.997312	NA	-	-	-	Uncharacterized protein
TraesCS1A02G098800	33.0567	-0.201584	0.413264	-0.487785	0.625702	1	-	-	-	Uncharacterized protein		integral component of membrane [GO:0016021]	GO:0016021	integral component of membrane [GO:0016021]
TraesCS1A02G098900	182.188	-0.595054	0.354726	-1.6775	0.0934444	0.809438	CCR4-NOT transcription complex subunit 1 CAF1-binding domain	ko03018,map03018	CNOT1_CAF1_bind,CNOT1_HEAT,CNOT1_TTP_bind,DUF3819,Not1	CNOT1_CAF1_bind domain-containing protein	nuclear-transcribed mRNA catabolic process, deadenylation-dependent decay [GO:0000288]	CCR4-NOT core complex [GO:0030015]; P-body [GO:0000932]; molecular adaptor activity [GO:0060090]; nuclear-transcribed mRNA catabolic process, deadenylation-dependent decay [GO:0000288]	GO:0000288; GO:0000932; GO:0030015; GO:0060090	CCR4-NOT core complex [GO:0030015]; P-body [GO:0000932]	molecular adaptor activity [GO:0060090]
TraesCS1A02G099000	1182.2	-0.0903604	0.102391	-0.882502	0.377506	0.998684	Belongs to the peroxisomal membrane protein PXMP2 4 family	ko04146,map04146	Mpv17_PMP22	Uncharacterized protein		integral component of membrane [GO:0016021]	GO:0016021	integral component of membrane [GO:0016021]
TraesCS1A02G099100	1325.18	0.161375	0.0841542	1.91761	0.0551599	0.715346	Belongs to the glycosyltransferase 2 family	-	Cellulose_synt	Uncharacterized protein	cellulose biosynthetic process [GO:0030244]; plant-type primary cell wall biogenesis [GO:0009833]	integral component of membrane [GO:0016021]; plasma membrane [GO:0005886]; cellulose synthase (UDP-forming) activity [GO:0016760]; mannan synthase activity [GO:0051753]; cellulose biosynthetic process [GO:0030244]; plant-type primary cell wall biogenesis [GO:0009833]	GO:0005886; GO:0009833; GO:0016021; GO:0016760; GO:0030244; GO:0051753	integral component of membrane [GO:0016021]; plasma membrane [GO:0005886]	cellulose synthase (UDP-forming) activity [GO:0016760]; mannan synthase activity [GO:0051753]
TraesCS1A02G099200	17.9981	-0.431314	0.532338	-0.810227	0.41781	1	-	-	-	#N/A	#N/A	#N/A	#N/A	#N/A	#N/A
TraesCS1A02G099300	2573.41	0.206475	0.12484	1.65392	0.0981444	0.819046	DnaJ C terminal domain	ko04141,map04141	DnaJ,DnaJ_C	J domain-containing protein	protein refolding [GO:0042026]	cytoplasm [GO:0005737]; endoplasmic reticulum [GO:0005783]; chaperone binding [GO:0051087]; Hsp70 protein binding [GO:0030544]; unfolded protein binding [GO:0051082]; protein refolding [GO:0042026]	GO:0005737; GO:0005783; GO:0030544; GO:0042026; GO:0051082; GO:0051087	cytoplasm [GO:0005737]; endoplasmic reticulum [GO:0005783]	chaperone binding [GO:0051087]; Hsp70 protein binding [GO:0030544]; unfolded protein binding [GO:0051082]
TraesCS1A02G099400	601.786	0.00463136	0.0985713	0.0469848	0.962525	1	Tubulin is the major constituent of microtubules. The gamma chain is found at microtubule organizing centers (MTOC) such as the spindle poles or the centrosome	ko05165,map05165	Tubulin,Tubulin_C	Tubulin gamma chain	cytoplasmic microtubule organization [GO:0031122]; meiotic spindle organization [GO:0000212]; microtubule cytoskeleton organization [GO:0000226]; microtubule nucleation [GO:0007020]; microtubule-based process [GO:0007017]; mitotic cell cycle [GO:0000278]; mitotic sister chromatid segregation [GO:0000070]; mitotic spindle organization [GO:0007052]	cytoplasm [GO:0005737]; gamma-tubulin complex [GO:0000930]; microtubule [GO:0005874]; nucleus [GO:0005634]; spindle [GO:0005819]; GTP binding [GO:0005525]; structural constituent of cytoskeleton [GO:0005200]; cytoplasmic microtubule organization [GO:0031122]; meiotic spindle organization [GO:0000212]; microtubule cytoskeleton organization [GO:0000226]; microtubule nucleation [GO:0007020]; microtu…	GO:0000070; GO:0000212; GO:0000226; GO:0000278; GO:0000930; GO:0005200; GO:0005525; GO:0005634; GO:0005737; GO:0005819; GO:0005874; GO:0007017; GO:0007020; GO:0007052; GO:0031122	cytoplasm [GO:0005737]; gamma-tubulin complex [GO:0000930]; microtubule [GO:0005874]; nucleus [GO:0005634]; spindle [GO:0005819]	GTP binding [GO:0005525]; structural constituent of cytoskeleton [GO:0005200]
TraesCS1A02G099500	34.9177	0.402275	1.85324	0.217065	0.828157	1	Dihydrolipoyl dehydrogenase	ko00010,ko00020,ko00260,ko00280,ko00620,ko00630,ko00640,ko01100,ko01110,ko01120,ko01130,ko01200,map00010,map00020,map00260,map00280,map00620,map00630,map00640,map01100,map01110,map01120,map01130,map01200	Pyr_redox_2,Pyr_redox_dim	Dihydrolipoyl dehydrogenase (EC 1.8.1.4)	cell redox homeostasis [GO:0045454]	dihydrolipoyl dehydrogenase activity [GO:0004148]; flavin adenine dinucleotide binding [GO:0050660]; cell redox homeostasis [GO:0045454]	GO:0004148; GO:0045454; GO:0050660		dihydrolipoyl dehydrogenase activity [GO:0004148]; flavin adenine dinucleotide binding [GO:0050660]
TraesCS1A02G099600	21.857	0.264286	0.992204	0.266363	0.78996	1	PPR repeat	-	PPR,PPR_2	#N/A	#N/A	#N/A	#N/A	#N/A	#N/A
TraesCS1A02G099700	37.358	-0.10859	0.363049	-0.299105	0.76486	1	Pentacotripeptide-repeat region of PRORP	-	PPR,PPR_2,PPR_3	Uncharacterized protein
TraesCS1A02G099800	15.7607	0.540577	0.518839	1.0419	0.297459	0.974472	-	ko02024,ko03060,map02024,map03060	-	Uncharacterized protein
TraesCS1A02G099900	10.4052	-2.55682	1.11253	-2.2982	0.0215504	0.558986	-	-	-	#N/A	#N/A	#N/A	#N/A	#N/A	#N/A
TraesCS1A02G100000	41.0267	-0.490513	0.32841	-1.4936	0.135281	0.874553	-	-	-	Uncharacterized protein
TraesCS1A02G100100	763.715	-0.0306372	0.227285	-0.134796	0.892773	1	Dienelactone hydrolase family	ko00361,ko00364,ko00623,ko01100,ko01110,ko01120,ko01130,map00361,map00364,map00623,map01100,map01110,map01120,map01130	DLH	DLH domain-containing protein		hydrolase activity [GO:0016787]	GO:0016787		hydrolase activity [GO:0016787]
TraesCS1A02G100200	217.691	0.0792096	1.35587	0.0584196	NA	NA	-	-	-	Uncharacterized protein		integral component of membrane [GO:0016021]	GO:0016021	integral component of membrane [GO:0016021]
TraesCS1A02G100300	27.6356	-0.557142	0.449062	-1.24068	0.214725	0.938073	Serine threonine-protein kinase	-	B_lectin,DUF3403,PAN_2,Pkinase,Pkinase_Tyr,S_locus_glycop	Receptor-like serine/threonine-protein kinase (EC 2.7.11.1)	protein phosphorylation [GO:0006468]; recognition of pollen [GO:0048544]	integral component of membrane [GO:0016021]; plasma membrane [GO:0005886]; ATP binding [GO:0005524]; protein serine kinase activity [GO:0106310]; protein serine/threonine kinase activity [GO:0004674]; protein phosphorylation [GO:0006468]; recognition of pollen [GO:0048544]	GO:0004674; GO:0005524; GO:0005886; GO:0006468; GO:0016021; GO:0048544; GO:0106310	integral component of membrane [GO:0016021]; plasma membrane [GO:0005886]	ATP binding [GO:0005524]; protein serine kinase activity [GO:0106310]; protein serine/threonine kinase activity [GO:0004674]
TraesCS1A02G100400	182.409	-0.154601	0.210792	-0.733426	0.463299	1	Serine threonine-protein kinase	-	B_lectin,DUF3403,PAN_2,Pkinase,Pkinase_Tyr,S_locus_glycop	Receptor-like serine/threonine-protein kinase (EC 2.7.11.1)	protein phosphorylation [GO:0006468]; recognition of pollen [GO:0048544]	integral component of membrane [GO:0016021]; plasma membrane [GO:0005886]; ATP binding [GO:0005524]; protein serine kinase activity [GO:0106310]; protein serine/threonine kinase activity [GO:0004674]; protein phosphorylation [GO:0006468]; recognition of pollen [GO:0048544]	GO:0004674; GO:0005524; GO:0005886; GO:0006468; GO:0016021; GO:0048544; GO:0106310	integral component of membrane [GO:0016021]; plasma membrane [GO:0005886]	ATP binding [GO:0005524]; protein serine kinase activity [GO:0106310]; protein serine/threonine kinase activity [GO:0004674]
TraesCS1A02G100500	20.8249	0.0370669	0.522582	0.0709303	0.943453	1	Pentatricopeptide repeat domain	-	DYW_deaminase,DnaJ,Fer4_15,PPR,PPR_2	Uncharacterized protein
TraesCS1A02G100600	151.572	0.0327376	0.212343	0.154173	0.877473	1	Trypsin	-	PDZ_2,Trypsin_2	PDZ domain-containing protein	proteolysis [GO:0006508]	serine-type endopeptidase activity [GO:0004252]; proteolysis [GO:0006508]	GO:0004252; GO:0006508		serine-type endopeptidase activity [GO:0004252]
TraesCS1A02G100800	19.4585	-0.277494	0.420791	-0.65946	0.509601	1	#N/A	#N/A	#N/A	Uncharacterized protein
TraesCS1A02G101000	32.6352	-0.648907	0.776529	-0.83565	0.403352	1	Tubulin is the major constituent of microtubules. It binds two moles of GTP, one at an exchangeable site on the beta chain and one at a non-exchangeable site on the alpha chain	ko04145,ko04540,ko05130,map04145,map04540,map05130	Tubulin,Tubulin_C	Tubulin domain-containing protein	microtubule-based process [GO:0007017]	microtubule [GO:0005874]; GTP binding [GO:0005525]; structural constituent of cytoskeleton [GO:0005200]; microtubule-based process [GO:0007017]	GO:0005200; GO:0005525; GO:0005874; GO:0007017	microtubule [GO:0005874]	GTP binding [GO:0005525]; structural constituent of cytoskeleton [GO:0005200]
TraesCS1A02G101100	35.0901	-0.641414	0.414548	-1.54726	0.1218	0.858614	BTB/POZ domain	ko04340,ko04341,map04340,map04341	BTB	Uncharacterized protein	protein ubiquitination [GO:0016567]; response to abiotic stimulus [GO:0009628]	cellular anatomical entity [GO:0110165]; protein ubiquitination [GO:0016567]; response to abiotic stimulus [GO:0009628]	GO:0009628; GO:0016567; GO:0110165	cellular anatomical entity [GO:0110165]
TraesCS1A02G101200	19.3622	-0.216883	0.723679	-0.299695	0.76441	1	NB-ARC domain	-	NB-ARC	Uncharacterized protein
TraesCS1A02G101300	48.0375	0.130355	0.579839	0.224813	0.822125	1	NB-ARC domain	-	NB-ARC	AAA domain-containing protein	defense response to other organism [GO:0098542]	ADP binding [GO:0043531]; defense response to other organism [GO:0098542]	GO:0043531; GO:0098542		ADP binding [GO:0043531]
TraesCS1A02G101500	68.3275	-0.652044	0.360527	-1.80859	0.070515	0.759446	-	-	Peptidase_C48	Uncharacterized protein
TraesCS1A02G101600	32.011	-0.502758	0.741872	-0.677688	0.497969	1	NB-ARC domain	-	NB-ARC	Uncharacterized protein	defense response [GO:0006952]	defense response [GO:0006952]	GO:0006952
TraesCS1A02G101700	28.2609	-0.576075	0.604634	-0.952766	0.340709	0.990104	NB-ARC domain	-	NB-ARC	AAA domain-containing protein	defense response to other organism [GO:0098542]	ADP binding [GO:0043531]; defense response to other organism [GO:0098542]	GO:0043531; GO:0098542		ADP binding [GO:0043531]
TraesCS1A02G101800	0.726734	1.92974	4.32114	0.446581	0.655178	NA	#N/A	#N/A	#N/A	Uncharacterized protein		integral component of membrane [GO:0016021]	GO:0016021	integral component of membrane [GO:0016021]
TraesCS1A02G101900	453.772	0.0146856	0.134379	0.109285	0.912976	1	Mitochondrial ribosomal subunit S27	-	MRP-S33	#N/A	#N/A	#N/A	#N/A	#N/A	#N/A
TraesCS1A02G102000	6.68046	0.187285	0.868416	0.215662	0.829251	1	-	-	-	Uncharacterized protein
TraesCS1A02G102100	18.1468	0.105423	0.601099	0.175385	0.860777	1	-	-	-	Uncharacterized protein	defense response to other organism [GO:0098542]	anchored component of plasma membrane [GO:0046658]; integral component of membrane [GO:0016021]; plasmodesma [GO:0009506]; defense response to other organism [GO:0098542]	GO:0009506; GO:0016021; GO:0046658; GO:0098542	anchored component of plasma membrane [GO:0046658]; integral component of membrane [GO:0016021]; plasmodesma [GO:0009506]
TraesCS1A02G102200	5.34047	0.319052	1.15877	0.275336	0.783058	1	-	-	-	Uncharacterized protein	cytokinesis by cell plate formation [GO:0000911]	cytokinesis by cell plate formation [GO:0000911]	GO:0000911
TraesCS1A02G102300	1226.13	0.159172	0.124541	1.27806	0.201227	0.929153	Sodium hydrogen exchanger	-	Na_H_Exchanger	Na+/H+ antiporter	potassium ion transmembrane transport [GO:0071805]; regulation of intracellular pH [GO:0051453]; sodium ion import across plasma membrane [GO:0098719]	integral component of membrane [GO:0016021]; plasma membrane [GO:0005886]; potassium:proton antiporter activity [GO:0015386]; sodium:proton antiporter activity [GO:0015385]; potassium ion transmembrane transport [GO:0071805]; regulation of intracellular pH [GO:0051453]; sodium ion import across plasma membrane [GO:0098719]	GO:0005886; GO:0015385; GO:0015386; GO:0016021; GO:0051453; GO:0071805; GO:0098719	integral component of membrane [GO:0016021]; plasma membrane [GO:0005886]	potassium:proton antiporter activity [GO:0015386]; sodium:proton antiporter activity [GO:0015385]
TraesCS1A02G102400	1.04287	-3.99853	4.27456	-0.935424	0.34957	NA	bHLH-MYC and R2R3-MYB transcription factors N-terminal	-	HLH,bHLH-MYC_N	BHLH domain-containing protein		protein dimerization activity [GO:0046983]	GO:0046983		protein dimerization activity [GO:0046983]
TraesCS1A02G102500	350.548	-0.0508892	0.130187	-0.390892	0.695877	1	Dihydrodipicolinate reductase, C-terminus	ko00261,ko00300,ko01100,ko01110,ko01120,ko01130,ko01230,map00261,map00300,map01100,map01110,map01120,map01130,map01230	DapB_C,DapB_N	Uncharacterized protein	diaminopimelate biosynthetic process [GO:0019877]; lysine biosynthetic process via diaminopimelate [GO:0009089]	chloroplast stroma [GO:0009570]; 4-hydroxy-tetrahydrodipicolinate reductase [GO:0008839]; NADPH binding [GO:0070402]; diaminopimelate biosynthetic process [GO:0019877]; lysine biosynthetic process via diaminopimelate [GO:0009089]	GO:0008839; GO:0009089; GO:0009570; GO:0019877; GO:0070402	chloroplast stroma [GO:0009570]	4-hydroxy-tetrahydrodipicolinate reductase [GO:0008839]; NADPH binding [GO:0070402]
TraesCS1A02G102600	1856.01	0.0503873	0.100543	0.501152	0.616264	1	tRNA synthetases class II (D, K and N)	ko00970,map00970	WHEP-TRS,tRNA-synt_2,tRNA_anti-codon	Asparagine--tRNA ligase (EC 6.1.1.22)	asparaginyl-tRNA aminoacylation [GO:0006421]	mitochondrion [GO:0005739]; asparagine-tRNA ligase activity [GO:0004816]; ATP binding [GO:0005524]; nucleic acid binding [GO:0003676]; asparaginyl-tRNA aminoacylation [GO:0006421]	GO:0003676; GO:0004816; GO:0005524; GO:0005739; GO:0006421	mitochondrion [GO:0005739]	asparagine-tRNA ligase activity [GO:0004816]; ATP binding [GO:0005524]; nucleic acid binding [GO:0003676]
TraesCS1A02G102700	1027.15	-0.602534	0.271985	-2.21532	0.026738	0.594681	Glutathione S-transferase, C-terminal domain	ko00480,ko00980,ko00982,ko00983,ko01524,ko05200,ko05204,ko05225,ko05418,map00480,map00980,map00982,map00983,map01524,map05200,map05204,map05225,map05418	GST_C,GST_N	Glutathione transferase (EC 2.5.1.18)	glutathione metabolic process [GO:0006749]; response to chemical [GO:0042221]	cytoplasm [GO:0005737]; glutathione binding [GO:0043295]; glutathione transferase activity [GO:0004364]; glutathione metabolic process [GO:0006749]; response to chemical [GO:0042221]	GO:0004364; GO:0005737; GO:0006749; GO:0042221; GO:0043295	cytoplasm [GO:0005737]	glutathione binding [GO:0043295]; glutathione transferase activity [GO:0004364]
TraesCS1A02G102800	536.082	-0.483979	0.207572	-2.33162	0.0197205	0.544389	Belongs to the GST superfamily	ko00480,ko00980,ko00982,ko00983,ko01524,ko05200,ko05204,ko05225,ko05418,map00480,map00980,map00982,map00983,map01524,map05200,map05204,map05225,map05418	GST_C,GST_N	Glutathione transferase (EC 2.5.1.18)	glutathione metabolic process [GO:0006749]; response to chemical [GO:0042221]	cytoplasm [GO:0005737]; glutathione binding [GO:0043295]; glutathione transferase activity [GO:0004364]; glutathione metabolic process [GO:0006749]; response to chemical [GO:0042221]	GO:0004364; GO:0005737; GO:0006749; GO:0042221; GO:0043295	cytoplasm [GO:0005737]	glutathione binding [GO:0043295]; glutathione transferase activity [GO:0004364]
TraesCS1A02G102900	2.8573	-1.24541	2.46176	-0.505901	0.612926	1	Belongs to the GST superfamily	ko00480,ko00980,ko00982,ko00983,ko01524,ko05200,ko05204,ko05225,ko05418,map00480,map00980,map00982,map00983,map01524,map05200,map05204,map05225,map05418	GST_C,GST_N	Glutathione transferase (EC 2.5.1.18)	glutathione metabolic process [GO:0006749]; response to chemical [GO:0042221]	cytoplasm [GO:0005737]; glutathione binding [GO:0043295]; glutathione transferase activity [GO:0004364]; glutathione metabolic process [GO:0006749]; response to chemical [GO:0042221]	GO:0004364; GO:0005737; GO:0006749; GO:0042221; GO:0043295	cytoplasm [GO:0005737]	glutathione binding [GO:0043295]; glutathione transferase activity [GO:0004364]
TraesCS1A02G103000	219.856	-0.0256005	0.2072	-0.123555	0.901668	1	Belongs to the GST superfamily	ko00480,ko00980,ko00982,ko00983,ko01524,ko05200,ko05204,ko05225,ko05418,map00480,map00980,map00982,map00983,map01524,map05200,map05204,map05225,map05418	GST_C,GST_N	Glutathione transferase (EC 2.5.1.18)	glutathione metabolic process [GO:0006749]; response to chemical [GO:0042221]	cytoplasm [GO:0005737]; glutathione binding [GO:0043295]; glutathione transferase activity [GO:0004364]; glutathione metabolic process [GO:0006749]; response to chemical [GO:0042221]	GO:0004364; GO:0005737; GO:0006749; GO:0042221; GO:0043295	cytoplasm [GO:0005737]	glutathione binding [GO:0043295]; glutathione transferase activity [GO:0004364]
TraesCS1A02G103013	0.636362	1.87675	3.38701	0.554103	0.579509	NA	#N/A	#N/A	#N/A	Uncharacterized protein
TraesCS1A02G103014	0.402549	1.84058	3.67199	0.50125	0.616195	NA	#N/A	#N/A	#N/A	Uncharacterized protein
TraesCS1A02G103019	0.237138	-1.80065	4.37152	-0.411905	0.680409	NA	#N/A	#N/A	#N/A	Uncharacterized protein
TraesCS1A02G103100	46.325	-0.0350553	0.341888	-0.102534	0.918333	1	Glutaredoxin	-	Glutaredoxin	Glutaredoxin domain-containing protein		glutathione oxidoreductase activity [GO:0097573]	GO:0097573		glutathione oxidoreductase activity [GO:0097573]
TraesCS1A02G103200	5.73067	1.81402	0.983436	1.84457	0.0650999	0.743658	L-gulonolactone	-	ALO,FAD_binding_4	L-gulonolactone oxidase (EC 1.1.3.8)	L-ascorbic acid biosynthetic process [GO:0019853]	membrane [GO:0016020]; D-arabinono-1,4-lactone oxidase activity [GO:0003885]; flavin adenine dinucleotide binding [GO:0050660]; L-gulonolactone oxidase activity [GO:0050105]; oxidoreductase activity [GO:0016491]; L-ascorbic acid biosynthetic process [GO:0019853]	GO:0003885; GO:0016020; GO:0016491; GO:0019853; GO:0050105; GO:0050660	membrane [GO:0016020]	D-arabinono-1,4-lactone oxidase activity [GO:0003885]; flavin adenine dinucleotide binding [GO:0050660]; L-gulonolactone oxidase activity [GO:0050105]; oxidoreductase activity [GO:0016491]
TraesCS1A02G103300	0	NA	NA	NA	NA	NA	-	-	PMEI	PMEI domain-containing protein		enzyme inhibitor activity [GO:0004857]	GO:0004857		enzyme inhibitor activity [GO:0004857]
TraesCS1A02G103600	7.27827	0.289769	1.43322	0.202181	0.839776	1	Alpha galactosidase A	ko00052,ko00561,ko00600,ko00603,map00052,map00561,map00600,map00603	Melibiase_2,Melibiase_2_C	Alpha-galactosidase (EC 3.2.1.22) (Melibiase)	cellular carbohydrate catabolic process [GO:0044275]	plant-type cell wall [GO:0009505]; raffinose alpha-galactosidase activity [GO:0052692]; cellular carbohydrate catabolic process [GO:0044275]	GO:0009505; GO:0044275; GO:0052692	plant-type cell wall [GO:0009505]	raffinose alpha-galactosidase activity [GO:0052692]
TraesCS1A02G103900	1065.42	-0.317121	0.203419	-1.55896	0.119006	0.853645	Belongs to the protein kinase superfamily. Ser Thr protein kinase family	-	LRRNT_2,LRR_1,LRR_8,Pkinase	Protein kinase domain-containing protein	protein phosphorylation [GO:0006468]	integral component of membrane [GO:0016021]; plasma membrane [GO:0005886]; ATP binding [GO:0005524]; protein kinase activity [GO:0004672]; protein phosphorylation [GO:0006468]	GO:0004672; GO:0005524; GO:0005886; GO:0006468; GO:0016021	integral component of membrane [GO:0016021]; plasma membrane [GO:0005886]	ATP binding [GO:0005524]; protein kinase activity [GO:0004672]
TraesCS1A02G104000	29.0418	-0.796874	0.825236	-0.965632	0.334228	0.987945	A Receptor for Ubiquitination Targets	-	F-box	F-box domain-containing protein
TraesCS1A02G104100	785.537	-0.919248	0.301051	-3.05346	0.00226215	0.22576	Belongs to the peroxidase family. Classical plant (class III) peroxidase subfamily	ko00940,ko01100,ko01110,map00940,map01100,map01110	peroxidase	Peroxidase (EC 1.11.1.7)	hydrogen peroxide catabolic process [GO:0042744]; response to oxidative stress [GO:0006979]	extracellular region [GO:0005576]; heme binding [GO:0020037]; metal ion binding [GO:0046872]; peroxidase activity [GO:0004601]; hydrogen peroxide catabolic process [GO:0042744]; response to oxidative stress [GO:0006979]	GO:0004601; GO:0005576; GO:0006979; GO:0020037; GO:0042744; GO:0046872	extracellular region [GO:0005576]	heme binding [GO:0020037]; metal ion binding [GO:0046872]; peroxidase activity [GO:0004601]
TraesCS1A02G104200	1279.06	-0.803514	0.346726	-2.31743	0.0204801	0.552226	Belongs to the peroxidase family. Classical plant (class III) peroxidase subfamily	ko00940,ko01100,ko01110,map00940,map01100,map01110	peroxidase	Peroxidase (EC 1.11.1.7)	hydrogen peroxide catabolic process [GO:0042744]; response to oxidative stress [GO:0006979]	extracellular region [GO:0005576]; heme binding [GO:0020037]; metal ion binding [GO:0046872]; peroxidase activity [GO:0004601]; hydrogen peroxide catabolic process [GO:0042744]; response to oxidative stress [GO:0006979]	GO:0004601; GO:0005576; GO:0006979; GO:0020037; GO:0042744; GO:0046872	extracellular region [GO:0005576]	heme binding [GO:0020037]; metal ion binding [GO:0046872]; peroxidase activity [GO:0004601]
TraesCS1A02G104300	24.0226	-0.836148	0.793181	-1.05417	0.291805	0.973148	Removal of H(2)O(2), oxidation of toxic reductants, biosynthesis and degradation of lignin, suberization, auxin catabolism, response to environmental stresses such as wounding, pathogen attack and oxidative stress	ko00940,ko01100,ko01110,map00940,map01100,map01110	peroxidase	Peroxidase (EC 1.11.1.7)	hydrogen peroxide catabolic process [GO:0042744]; response to oxidative stress [GO:0006979]	extracellular region [GO:0005576]; heme binding [GO:0020037]; metal ion binding [GO:0046872]; peroxidase activity [GO:0004601]; hydrogen peroxide catabolic process [GO:0042744]; response to oxidative stress [GO:0006979]	GO:0004601; GO:0005576; GO:0006979; GO:0020037; GO:0042744; GO:0046872	extracellular region [GO:0005576]	heme binding [GO:0020037]; metal ion binding [GO:0046872]; peroxidase activity [GO:0004601]
TraesCS1A02G104500	12.7665	2.52005	1.04636	2.40841	0.0160223	0.512721	Component of the replication protein A complex (RPA) required for DNA recombination, repair and replication. The activity of RPA is mediated by single-stranded DNA binding and protein interactions. Probably involved in repair of double-strand DNA breaks (DSBs) induced by genotoxic stresses	ko03030,ko03420,ko03430,ko03440,ko03460,map03030,map03420,map03430,map03440,map03460	REPA_OB_2,Rep-A_N,Rep_fac-A_C,tRNA_anti-codon,zf-CCHC	Replication protein A subunit	DNA unwinding involved in DNA replication [GO:0006268]; double-strand break repair via homologous recombination [GO:0000724]; meiotic cell cycle [GO:0051321]; nucleotide-excision repair [GO:0006289]; telomere maintenance via telomerase [GO:0007004]	DNA replication factor A complex [GO:0005662]; damaged DNA binding [GO:0003684]; single-stranded telomeric DNA binding [GO:0043047]; zinc ion binding [GO:0008270]; DNA unwinding involved in DNA replication [GO:0006268]; double-strand break repair via homologous recombination [GO:0000724]; meiotic cell cycle [GO:0051321]; nucleotide-excision repair [GO:0006289]; telomere maintenance via telomerase…	GO:0000724; GO:0003684; GO:0005662; GO:0006268; GO:0006289; GO:0007004; GO:0008270; GO:0043047; GO:0051321	DNA replication factor A complex [GO:0005662]	damaged DNA binding [GO:0003684]; single-stranded telomeric DNA binding [GO:0043047]; zinc ion binding [GO:0008270]
TraesCS1A02G104600	78.3646	0.128131	0.327892	0.390773	0.695965	1	Peptidyl-prolyl cis-trans isomerase	-	FKBP_C	Uncharacterized protein	chloroplast organization [GO:0009658]	chloroplast outer membrane [GO:0009707]; integral component of membrane [GO:0016021]; chloroplast organization [GO:0009658]	GO:0009658; GO:0009707; GO:0016021	chloroplast outer membrane [GO:0009707]; integral component of membrane [GO:0016021]
TraesCS1A02G104700	358.354	-0.193206	0.152755	-1.26481	0.205939	0.931551	WD domain, G-beta repeat	-	WD40	Uncharacterized protein
TraesCS1A02G104900	47.1137	-0.152507	0.344493	-0.442699	0.657983	1	Belongs to the UDP-glycosyltransferase family	-	UDPGT	UDPGT domain-containing protein		UDP-glycosyltransferase activity [GO:0008194]	GO:0008194		UDP-glycosyltransferase activity [GO:0008194]
TraesCS1A02G105000	2.72486	-0.584708	1.67012	-0.3501	0.726264	1	C2 domain	-	C2	C2 domain-containing protein	defense response [GO:0006952]	defense response [GO:0006952]	GO:0006952
TraesCS1A02G105100	0.350982	-1.89841	4.36348	-0.435069	0.663512	NA	#N/A	#N/A	#N/A	Uncharacterized protein
TraesCS1A02G105200	0.164619	0	4.40746	0	1	NA	EamA-like transporter family	-	EamA	Uncharacterized protein
TraesCS1A02G105300	22.9348	-0.158353	0.591984	-0.267496	0.789087	1	Possesses calcium-dependent ppGpp (guanosine 3'- diphosphate 5'-diphosphate) synthetase activity in vitro and is able to functionally complement E.coli relA mutants. May be involved in a rapid plant ppGpp-mediated response to pathogens and other stresses	ko00230,map00230	EF-hand_1,EF-hand_5,HD_4,RelA_SpoT	GTP diphosphokinase (EC 2.7.6.5)	guanosine tetraphosphate metabolic process [GO:0015969]; phosphorylation [GO:0016310]	calcium ion binding [GO:0005509]; GTP binding [GO:0005525]; GTP diphosphokinase activity [GO:0008728]; kinase activity [GO:0016301]; guanosine tetraphosphate metabolic process [GO:0015969]; phosphorylation [GO:0016310]	GO:0005509; GO:0005525; GO:0008728; GO:0015969; GO:0016301; GO:0016310		calcium ion binding [GO:0005509]; GTP binding [GO:0005525]; GTP diphosphokinase activity [GO:0008728]; kinase activity [GO:0016301]
TraesCS1A02G105400	8256.86	-0.0172058	0.119794	-0.143628	0.885794	1	Ubiquitin exists either covalently attached to another protein, or free (unanchored). When covalently bound, it is conjugated to target proteins via an isopeptide bond either as a monomer (monoubiquitin), a polymer linked via different Lys residues of the ubiquitin (polyubiquitin chains) or a linear polymer linked via the initiator Met of the ubiquitin (linear polyubiquitin chains). Polyubiquitin…	ko03010,map03010	Ribosomal_S27,ubiquitin	Ubiquitin-like domain-containing protein
TraesCS1A02G105500	1028.45	-0.0134197	0.109567	-0.122479	0.90252	1	CTLH/CRA C-terminal to LisH motif domain	ko03015,map03015	CLTH	Uncharacterized protein	proteasome-mediated ubiquitin-dependent protein catabolic process [GO:0043161]	cytoplasm [GO:0005737]; glutathione binding [GO:0043295]; glutathione transferase activity [GO:0004364]; metal ion binding [GO:0046872]; ubiquitin protein ligase activity [GO:0061630]; proteasome-mediated ubiquitin-dependent protein catabolic process [GO:0043161]	GO:0004364; GO:0005737; GO:0043161; GO:0043295; GO:0046872; GO:0061630	cytoplasm [GO:0005737]	glutathione binding [GO:0043295]; glutathione transferase activity [GO:0004364]; metal ion binding [GO:0046872]; ubiquitin protein ligase activity [GO:0061630]
TraesCS1A02G105600	4743.34	0.0407157	0.096149	0.423464	0.671956	1	Dihydrolipoyl dehydrogenase	ko00010,ko00020,ko00260,ko00280,ko00620,ko00630,ko00640,ko01100,ko01110,ko01120,ko01130,ko01200,map00010,map00020,map00260,map00280,map00620,map00630,map00640,map01100,map01110,map01120,map01130,map01200	Pyr_redox_2,Pyr_redox_dim	Dihydrolipoyl dehydrogenase (EC 1.8.1.4)	cell redox homeostasis [GO:0045454]	mitochondrion [GO:0005739]; oxoglutarate dehydrogenase complex [GO:0045252]; dihydrolipoyl dehydrogenase activity [GO:0004148]; flavin adenine dinucleotide binding [GO:0050660]; cell redox homeostasis [GO:0045454]	GO:0004148; GO:0005739; GO:0045252; GO:0045454; GO:0050660	mitochondrion [GO:0005739]; oxoglutarate dehydrogenase complex [GO:0045252]	dihydrolipoyl dehydrogenase activity [GO:0004148]; flavin adenine dinucleotide binding [GO:0050660]
TraesCS1A02G105700	4.71943	-0.772787	1.28811	-0.599939	0.548547	1	YT521-B-like domain	-	YTH	YTH domain-containing protein		DNA binding [GO:0003677]; RNA binding [GO:0003723]	GO:0003677; GO:0003723		DNA binding [GO:0003677]; RNA binding [GO:0003723]
TraesCS1A02G105800	2447.63	-0.0234627	0.064544	-0.363514	0.716221	1	GDSL-like Lipase/Acylhydrolase	-	Lipase_GDSL	Uncharacterized protein		integral component of membrane [GO:0016021]; hydrolase activity, acting on ester bonds [GO:0016788]	GO:0016021; GO:0016788	integral component of membrane [GO:0016021]	hydrolase activity, acting on ester bonds [GO:0016788]
TraesCS1A02G105900	3250.13	0.214443	0.0890182	2.40898	0.0159973	0.512721	GDSL-like Lipase/Acylhydrolase	-	Lipase_GDSL	Uncharacterized protein		integral component of membrane [GO:0016021]; hydrolase activity, acting on ester bonds [GO:0016788]	GO:0016021; GO:0016788	integral component of membrane [GO:0016021]	hydrolase activity, acting on ester bonds [GO:0016788]
TraesCS1A02G106000	1651.6	0.0462647	0.079389	0.58276	0.560055	1	Golgi membrane protein involved in vesicular trafficking	-	DUF846	Golgi apparatus membrane protein TVP23		Golgi membrane [GO:0000139]; integral component of membrane [GO:0016021]	GO:0000139; GO:0016021	Golgi membrane [GO:0000139]; integral component of membrane [GO:0016021]
TraesCS1A02G106100	30.7602	1.10649	3.01598	0.366877	0.713711	1	HECT-domain (ubiquitin-transferase)	ko04120,map04120	HECT	HECT-type E3 ubiquitin transferase (EC 2.3.2.26)	protein polyubiquitination [GO:0000209]	ubiquitin protein ligase activity [GO:0061630]; protein polyubiquitination [GO:0000209]	GO:0000209; GO:0061630		ubiquitin protein ligase activity [GO:0061630]
TraesCS1A02G106200	14.9484	-0.350394	1.12319	-0.311964	0.755068	1	Belongs to the iron ascorbate-dependent oxidoreductase family	ko00904,ko01110,map00904,map01110	2OG-FeII_Oxy,DIOX_N	GA2ox-A1 protein	gibberellin catabolic process [GO:0045487]; response to light stimulus [GO:0009416]	C-19 gibberellin 2-beta-dioxygenase activity [GO:0052634]; dioxygenase activity [GO:0051213]; metal ion binding [GO:0046872]; gibberellin catabolic process [GO:0045487]; response to light stimulus [GO:0009416]	GO:0009416; GO:0045487; GO:0046872; GO:0051213; GO:0052634		C-19 gibberellin 2-beta-dioxygenase activity [GO:0052634]; dioxygenase activity [GO:0051213]; metal ion binding [GO:0046872]
TraesCS1A02G106300	190.348	-0.0951195	0.224552	-0.423596	0.671861	1	DNA-dependent RNA polymerase catalyzes the transcription of DNA into RNA using the four ribonucleoside triphosphates as substrates	-	DUF3223,RNA_pol_Rpb1_1,RNA_pol_Rpb1_2,RNA_pol_Rpb1_3,RNA_pol_Rpb1_4,RNA_pol_Rpb1_5	DNA-directed RNA polymerase subunit (EC 2.7.7.6)	transcription, DNA-templated [GO:0006351]	plastid [GO:0009536]; RNA polymerase III complex [GO:0005666]; DNA binding [GO:0003677]; DNA-directed 5'-3' RNA polymerase activity [GO:0003899]; metal ion binding [GO:0046872]; transcription, DNA-templated [GO:0006351]	GO:0003677; GO:0003899; GO:0005666; GO:0006351; GO:0009536; GO:0046872	plastid [GO:0009536]; RNA polymerase III complex [GO:0005666]	DNA binding [GO:0003677]; DNA-directed 5'-3' RNA polymerase activity [GO:0003899]; metal ion binding [GO:0046872]
TraesCS1A02G106400	161.355	0.210511	0.265762	0.792105	0.428299	1	Transcription factor	-	-	Uncharacterized protein	regulation of transcription, DNA-templated [GO:0006355]	protein dimerization activity [GO:0046983]; transcription cis-regulatory region binding [GO:0000976]; regulation of transcription, DNA-templated [GO:0006355]	GO:0000976; GO:0006355; GO:0046983		protein dimerization activity [GO:0046983]; transcription cis-regulatory region binding [GO:0000976]
TraesCS1A02G106500	5.34972	-1.92616	1.94069	-0.992515	0.320947	0.983575	Iron-Sulfur binding protein C terminal	-	Fer4,Fer4_9,LdpA_C	Uncharacterized protein		iron-sulfur cluster binding [GO:0051536]; metal ion binding [GO:0046872]	GO:0046872; GO:0051536		iron-sulfur cluster binding [GO:0051536]; metal ion binding [GO:0046872]
TraesCS1A02G106600	2930.98	0.0343838	0.105414	0.326178	0.74429	1	Universal stress protein family	-	Usp	USP family protein
TraesCS1A02G106700	968.751	-0.352047	0.170829	-2.06081	0.039321	0.659059	-	-	-	Uncharacterized protein		integral component of membrane [GO:0016021]	GO:0016021	integral component of membrane [GO:0016021]
TraesCS1A02G106900	7.95099	-1.19056	1.46972	-0.810059	0.417906	1	flavin-containing monooxygenase	ko00982,ko01120,map00982,map01120	FMO-like	Flavin-containing monooxygenase (EC 1.-.-.-)		flavin adenine dinucleotide binding [GO:0050660]; N,N-dimethylaniline monooxygenase activity [GO:0004499]; NADP binding [GO:0050661]	GO:0004499; GO:0050660; GO:0050661		flavin adenine dinucleotide binding [GO:0050660]; N,N-dimethylaniline monooxygenase activity [GO:0004499]; NADP binding [GO:0050661]
TraesCS1A02G107000	0.475751	-3.41377	4.2882	-0.796085	0.425983	NA	A domain family that is part of the cupin metalloenzyme superfamily.	ko04714,map04714	JmjC,WRC,zf-4CXXC_R1	Uncharacterized protein	cellular macromolecule metabolic process [GO:0044260]; histone H3-K9 demethylation [GO:0033169]; regulation of transcription by RNA polymerase II [GO:0006357]	chromatin [GO:0000785]; histone deacetylase complex [GO:0000118]; chromatin DNA binding [GO:0031490]; histone H3-methyl-lysine-9 demethylase activity [GO:0032454]; transcription coregulator activity [GO:0003712]; cellular macromolecule metabolic process [GO:0044260]; histone H3-K9 demethylation [GO:0033169]; regulation of transcription by RNA polymerase II [GO:0006357]	GO:0000118; GO:0000785; GO:0003712; GO:0006357; GO:0031490; GO:0032454; GO:0033169; GO:0044260	chromatin [GO:0000785]; histone deacetylase complex [GO:0000118]	chromatin DNA binding [GO:0031490]; histone H3-methyl-lysine-9 demethylase activity [GO:0032454]; transcription coregulator activity [GO:0003712]
TraesCS1A02G107200	2.57916	0.100231	2.42866	0.04127	0.967081	1	Inorganic H+ pyrophosphatase	ko00190,map00190	H_PPase	H(+)-exporting diphosphatase (EC 7.1.3.1)		integral component of membrane [GO:0016021]; inorganic diphosphatase activity [GO:0004427]; pyrophosphate hydrolysis-driven proton transmembrane transporter activity [GO:0009678]	GO:0004427; GO:0009678; GO:0016021	integral component of membrane [GO:0016021]	inorganic diphosphatase activity [GO:0004427]; pyrophosphate hydrolysis-driven proton transmembrane transporter activity [GO:0009678]
TraesCS1A02G107300	374.965	-0.0817058	0.130446	-0.626357	0.531081	1	Serine threonine-protein phosphatase 4 regulatory subunit	ko04212,ko04922,map04212,map04922	SMK-1	SMK-1 domain-containing protein	protein dephosphorylation [GO:0006470]	nucleoplasm [GO:0005654]; protein phosphatase 4 complex [GO:0030289]; protein phosphatase activator activity [GO:0072542]; protein dephosphorylation [GO:0006470]	GO:0005654; GO:0006470; GO:0030289; GO:0072542	nucleoplasm [GO:0005654]; protein phosphatase 4 complex [GO:0030289]	protein phosphatase activator activity [GO:0072542]
TraesCS1A02G107400	0.237876	-2.41434	4.32883	-0.557735	0.577025	NA	Belongs to the multicopper oxidase family	-	Cu-oxidase,Cu-oxidase_2,Cu-oxidase_3	Laccase (EC 1.10.3.2)	lignin catabolic process [GO:0046274]	apoplast [GO:0048046]; copper ion binding [GO:0005507]; hydroquinone:oxygen oxidoreductase activity [GO:0052716]; lignin catabolic process [GO:0046274]	GO:0005507; GO:0046274; GO:0048046; GO:0052716	apoplast [GO:0048046]	copper ion binding [GO:0005507]; hydroquinone:oxygen oxidoreductase activity [GO:0052716]
TraesCS1A02G107500	93.1625	-0.084309	0.441952	-0.190765	0.84871	1	Four repeated domains in the Fasciclin I family of proteins, present in many other contexts.	-	Fasciclin	Fasciclin-like protein FLA16	plant-type secondary cell wall biogenesis [GO:0009834]	plasma membrane [GO:0005886]; plant-type secondary cell wall biogenesis [GO:0009834]	GO:0005886; GO:0009834	plasma membrane [GO:0005886]
TraesCS1A02G107600	243.852	-0.154638	0.159148	-0.971664	0.331218	0.986934	Zinc finger, C3HC4 type (RING finger)	-	zf-RING_2	RING-type domain-containing protein	cellular macromolecule metabolic process [GO:0044260]	metal ion binding [GO:0046872]; ubiquitin protein ligase activity [GO:0061630]; cellular macromolecule metabolic process [GO:0044260]	GO:0044260; GO:0046872; GO:0061630		metal ion binding [GO:0046872]; ubiquitin protein ligase activity [GO:0061630]
TraesCS1A02G107700	0.712669	0	4.40746	0	1	NA	SANT SWI3, ADA2, N-CoR and TFIIIB'' DNA-binding domains	-	Myb_DNA-binding	Uncharacterized protein		DNA binding [GO:0003677]	GO:0003677		DNA binding [GO:0003677]
TraesCS1A02G107800	1233.79	0.141459	0.136751	1.03443	0.300937	0.976598	Belongs to the class-I aminoacyl-tRNA synthetase family	ko00970,map00970	Arg_tRNA_synt_N,DALR_1,tRNA-synt_1d	Arginine--tRNA ligase (EC 6.1.1.19) (Arginyl-tRNA synthetase)	arginyl-tRNA aminoacylation [GO:0006420]; post-embryonic development [GO:0009791]; reproductive structure development [GO:0048608]	cytoplasm [GO:0005737]; arginine-tRNA ligase activity [GO:0004814]; ATP binding [GO:0005524]; arginyl-tRNA aminoacylation [GO:0006420]; post-embryonic development [GO:0009791]; reproductive structure development [GO:0048608]	GO:0004814; GO:0005524; GO:0005737; GO:0006420; GO:0009791; GO:0048608	cytoplasm [GO:0005737]	arginine-tRNA ligase activity [GO:0004814]; ATP binding [GO:0005524]
TraesCS1A02G107900	277.179	-0.199122	0.152928	-1.30206	0.192896	0.924491	Transcription initiation factor TFIID subunit 13	ko03022,ko05168,map03022,map05168	TFIID-18kDa	Uncharacterized protein	transcription by RNA polymerase II [GO:0006366]	nucleus [GO:0005634]; protein heterodimerization activity [GO:0046982]; transcription by RNA polymerase II [GO:0006366]	GO:0005634; GO:0006366; GO:0046982	nucleus [GO:0005634]	protein heterodimerization activity [GO:0046982]
TraesCS1A02G108000	1.13479	0.60391	4.02145	0.150172	0.880629	NA	Zinc knuckle	ko03040,ko05168,map03040,map05168	RRM_1,zf-CCHC	Uncharacterized protein		RNA binding [GO:0003723]; zinc ion binding [GO:0008270]	GO:0003723; GO:0008270		RNA binding [GO:0003723]; zinc ion binding [GO:0008270]
TraesCS1A02G108100	228.207	0.0454242	0.148528	0.305829	0.759735	1	Belongs to the protein kinase superfamily	-	Malectin_like,Pkinase_Tyr	Protein kinase domain-containing protein	protein autophosphorylation [GO:0046777]	integral component of membrane [GO:0016021]; plasma membrane [GO:0005886]; ATP binding [GO:0005524]; protein kinase activity [GO:0004672]; protein serine/threonine kinase activity [GO:0004674]; transmembrane receptor protein tyrosine kinase activity [GO:0004714]; protein autophosphorylation [GO:0046777]	GO:0004672; GO:0004674; GO:0004714; GO:0005524; GO:0005886; GO:0016021; GO:0046777	integral component of membrane [GO:0016021]; plasma membrane [GO:0005886]	ATP binding [GO:0005524]; protein kinase activity [GO:0004672]; protein serine/threonine kinase activity [GO:0004674]; transmembrane receptor protein tyrosine kinase activity [GO:0004714]
TraesCS1A02G108200	0.777258	-1.10548	4.21477	-0.262288	0.793099	NA	Thaumatin family	-	Thaumatin	Uncharacterized protein
TraesCS1A02G108300	783.484	0.169439	0.108193	1.56609	0.117329	0.851581	-	-	-	Uncharacterized protein
TraesCS1A02G108400	1135.53	0.108313	0.0894607	1.21074	0.225997	0.945751	Belongs to the peroxidase family. Classical plant (class III) peroxidase subfamily	ko00940,ko01100,ko01110,map00940,map01100,map01110	peroxidase	Peroxidase (EC 1.11.1.7)	hydrogen peroxide catabolic process [GO:0042744]; response to oxidative stress [GO:0006979]	extracellular region [GO:0005576]; plant-type cell wall [GO:0009505]; heme binding [GO:0020037]; metal ion binding [GO:0046872]; peroxidase activity [GO:0004601]; hydrogen peroxide catabolic process [GO:0042744]; response to oxidative stress [GO:0006979]	GO:0004601; GO:0005576; GO:0006979; GO:0009505; GO:0020037; GO:0042744; GO:0046872	extracellular region [GO:0005576]; plant-type cell wall [GO:0009505]	heme binding [GO:0020037]; metal ion binding [GO:0046872]; peroxidase activity [GO:0004601]
TraesCS1A02G108600	22.7619	0.588766	0.59209	0.994386	0.320035	0.983575	serine-type endopeptidase activity	-	PDZ_2,Trypsin_2	Uncharacterized protein
TraesCS1A02G108800	137.264	0.0643059	0.239181	0.268859	0.788038	1	CRS1 / YhbY (CRM) domain	-	CRS1_YhbY	CRM domain-containing protein		RNA binding [GO:0003723]	GO:0003723		RNA binding [GO:0003723]
TraesCS1A02G108900	371.657	-0.0193699	0.142049	-0.13636	0.891536	1	Fibronectin type III domain	-	PHD_Oberon,fn3	Fibronectin type-III domain-containing protein	regulation of gene expression, epigenetic [GO:0040029]; vernalization response [GO:0010048]	nucleus [GO:0005634]; regulation of gene expression, epigenetic [GO:0040029]; vernalization response [GO:0010048]	GO:0005634; GO:0010048; GO:0040029	nucleus [GO:0005634]
TraesCS1A02G109000	0.572731	0.701425	4.28834	0.163565	0.870073	NA	GDSL esterase lipase	-	Lipase_GDSL	Uncharacterized protein		hydrolase activity, acting on ester bonds [GO:0016788]	GO:0016788		hydrolase activity, acting on ester bonds [GO:0016788]
TraesCS1A02G109100	0	NA	NA	NA	NA	NA	GDSL esterase lipase	-	Lipase_GDSL	Uncharacterized protein		hydrolase activity, acting on ester bonds [GO:0016788]	GO:0016788		hydrolase activity, acting on ester bonds [GO:0016788]
TraesCS1A02G109200	452.557	0.103176	0.139957	0.737202	0.460999	1	Sad1 / UNC-like C-terminal	-	Sad1_UNC	SUN domain-containing protein		integral component of nuclear inner membrane [GO:0005639]; protein self-association [GO:0043621]	GO:0005639; GO:0043621	integral component of nuclear inner membrane [GO:0005639]	protein self-association [GO:0043621]
TraesCS1A02G109300	711.303	0.0103839	0.108289	0.095891	0.923607	1	Pentatricopeptide repeat domain	-	PPR,PPR_2,PPR_3	PPR_long domain-containing protein
TraesCS1A02G109400	128.835	-0.0785745	0.204547	-0.384139	0.700875	1	breast cancer carboxy-terminal domain	-	RTT107_BRCT_5	BRCT domain-containing protein
TraesCS1A02G109500	350.517	-0.0441625	0.223283	-0.197787	0.843211	1	MA3 domain	-	MA3,MIF4G	MI domain-containing protein	ribosomal small subunit biogenesis [GO:0042274]	nucleolus [GO:0005730]; RNA binding [GO:0003723]; ribosomal small subunit biogenesis [GO:0042274]	GO:0003723; GO:0005730; GO:0042274	nucleolus [GO:0005730]	RNA binding [GO:0003723]
TraesCS1A02G109600	12.0063	0.567455	0.90101	0.629799	0.528826	1	EF-hand domain pair	ko04626,map04626	EF-hand_1,EF-hand_5,EF-hand_6,EF-hand_7,EF-hand_8	Uncharacterized protein		calcium ion binding [GO:0005509]	GO:0005509		calcium ion binding [GO:0005509]
TraesCS1A02G109700	32.9682	0.163706	0.477526	0.34282	0.731734	1	PPR repeat family	-	PPR,PPR_2	Uncharacterized protein
TraesCS1A02G109800	18.0619	-0.201605	0.580094	-0.347539	0.728186	1	Nodulin-like	-	MFS_1,Nodulin-like	Nodulin-like domain-containing protein		integral component of membrane [GO:0016021]; membrane [GO:0016020]	GO:0016020; GO:0016021	integral component of membrane [GO:0016021]; membrane [GO:0016020]
TraesCS1A02G110000	119.975	0.000830078	0.250133	0.00331855	0.997352	1	Protein kinase domain	-	Pkinase,Pkinase_Tyr	Protein kinase domain-containing protein	protein phosphorylation [GO:0006468]	ATP binding [GO:0005524]; protein kinase activity [GO:0004672]; protein phosphorylation [GO:0006468]	GO:0004672; GO:0005524; GO:0006468		ATP binding [GO:0005524]; protein kinase activity [GO:0004672]
TraesCS1A02G110100	41.2306	-0.0371268	0.286751	-0.129474	0.896983	1	mitochondrial saccharopine dehydrogenase-like oxidoreductase	-	Sacchrp_dh_NADP	Uncharacterized protein
TraesCS1A02G110200	1332.77	-0.0399142	0.0899979	-0.443501	0.657404	1	Alfin	-	Alfin,PHD	PHD-type domain-containing protein	chromatin organization [GO:0006325]	nucleus [GO:0005634]; histone binding [GO:0042393]; metal ion binding [GO:0046872]; transcription cis-regulatory region binding [GO:0000976]; transcription coregulator activity [GO:0003712]; chromatin organization [GO:0006325]	GO:0000976; GO:0003712; GO:0005634; GO:0006325; GO:0042393; GO:0046872	nucleus [GO:0005634]	histone binding [GO:0042393]; metal ion binding [GO:0046872]; transcription cis-regulatory region binding [GO:0000976]; transcription coregulator activity [GO:0003712]
TraesCS1A02G110300	2198.73	0.00570558	0.103699	0.0550204	0.956122	1	Acyl-CoA dehydrogenase, N-terminal domain	ko00071,ko00592,ko01040,ko01100,ko01110,ko01212,ko03320,ko04024,ko04146,map00071,map00592,map01040,map01100,map01110,map01212,map03320,map04024,map04146	Acyl-CoA_dh_1,Acyl-CoA_dh_M,Acyl-CoA_dh_N	Uncharacterized protein	fatty acid beta-oxidation [GO:0006635]	peroxisome [GO:0005777]; acyl-CoA dehydrogenase activity [GO:0003995]; flavin adenine dinucleotide binding [GO:0050660]; fatty acid beta-oxidation [GO:0006635]	GO:0003995; GO:0005777; GO:0006635; GO:0050660	peroxisome [GO:0005777]	acyl-CoA dehydrogenase activity [GO:0003995]; flavin adenine dinucleotide binding [GO:0050660]
TraesCS1A02G110400	7.33111	1.32919	2.22974	0.596119	0.551096	1	Helix-loop-helix DNA-binding domain	-	HLH	BHLH domain-containing protein		DNA-binding transcription factor activity [GO:0003700]; protein dimerization activity [GO:0046983]	GO:0003700; GO:0046983		DNA-binding transcription factor activity [GO:0003700]; protein dimerization activity [GO:0046983]
TraesCS1A02G110500	0.146246	1.74338	4.37933	0.398093	0.690562	NA	#N/A	#N/A	#N/A	Uncharacterized protein
TraesCS1A02G110600	0	NA	NA	NA	NA	NA	#N/A	#N/A	#N/A	Uncharacterized protein
TraesCS1A02G110700	42.7	-0.359393	0.379654	-0.946633	0.343826	0.991624	F-box FBD LRR-repeat protein At4g03220	-	F-box,FBD	Uncharacterized protein		plasma membrane [GO:0005886]	GO:0005886	plasma membrane [GO:0005886]
TraesCS1A02G110800	104.548	0.402911	0.26502	1.52031	0.128434	0.866772	Belongs to the UDP-glycosyltransferase family	-	UDPGT	Glycosyltransferase (EC 2.4.1.-)		UDP-glycosyltransferase activity [GO:0008194]	GO:0008194		UDP-glycosyltransferase activity [GO:0008194]
TraesCS1A02G110900	143.799	0.29188	0.397559	0.734182	0.462838	1	6-phosphofructo-2-kinase	ko00051,ko04066,ko04152,map00051,map04066,map04152	6PF2K,CBM_20,His_Phos_1	CBM20 domain-containing protein	fructose 2,6-bisphosphate metabolic process [GO:0006003]; fructose metabolic process [GO:0006000]	cytosol [GO:0005829]; 6-phosphofructo-2-kinase activity [GO:0003873]; ATP binding [GO:0005524]; fructose-2,6-bisphosphate 2-phosphatase activity [GO:0004331]; starch binding [GO:2001070]; fructose 2,6-bisphosphate metabolic process [GO:0006003]; fructose metabolic process [GO:0006000]	GO:0003873; GO:0004331; GO:0005524; GO:0005829; GO:0006000; GO:0006003; GO:2001070	cytosol [GO:0005829]	6-phosphofructo-2-kinase activity [GO:0003873]; ATP binding [GO:0005524]; fructose-2,6-bisphosphate 2-phosphatase activity [GO:0004331]; starch binding [GO:2001070]
TraesCS1A02G111000	146.43	0.0519216	0.248024	0.209341	0.834182	1	ZIP Zinc transporter	-	Zip	Uncharacterized protein		integral component of membrane [GO:0016021]; plasma membrane [GO:0005886]; zinc ion transmembrane transporter activity [GO:0005385]	GO:0005385; GO:0005886; GO:0016021	integral component of membrane [GO:0016021]; plasma membrane [GO:0005886]	zinc ion transmembrane transporter activity [GO:0005385]
TraesCS1A02G111100	83.7184	-0.30295	0.291339	-1.03985	0.298408	0.97568	tRNA synthetases class II (D, K and N)	ko00970,map00970	tRNA-synt_2,tRNA_anti-codon	Aspartate--tRNA ligase (EC 6.1.1.12)	aspartyl-tRNA aminoacylation [GO:0006422]	cytoplasm [GO:0005737]; aspartate-tRNA ligase activity [GO:0004815]; ATP binding [GO:0005524]; aspartyl-tRNA aminoacylation [GO:0006422]	GO:0004815; GO:0005524; GO:0005737; GO:0006422	cytoplasm [GO:0005737]	aspartate-tRNA ligase activity [GO:0004815]; ATP binding [GO:0005524]
TraesCS1A02G111300	63.361	-0.0140671	0.273036	-0.0515211	0.95891	1	DCD	-	Dev_Cell_Death,Kelch_1	DCD domain-containing protein	response to endoplasmic reticulum stress [GO:0034976]	response to endoplasmic reticulum stress [GO:0034976]	GO:0034976
TraesCS1A02G111400	0.236052	-0.902689	4.36621	-0.206744	0.83621	NA	ATP-dependent Clp protease proteolytic subunit	ko04112,ko04212,map04112,map04212	CLP_protease	ATP-dependent Clp protease proteolytic subunit	proteolysis [GO:0006508]	plastid [GO:0009536]; ATP-dependent peptidase activity [GO:0004176]; serine-type endopeptidase activity [GO:0004252]; proteolysis [GO:0006508]	GO:0004176; GO:0004252; GO:0006508; GO:0009536	plastid [GO:0009536]	ATP-dependent peptidase activity [GO:0004176]; serine-type endopeptidase activity [GO:0004252]
TraesCS1A02G111500	252.989	0.306411	0.188934	1.62179	0.104848	0.832392	Domain of unknown function (DUF4228)	-	DUF4228	Uncharacterized protein
TraesCS1A02G111600	67.3475	0.138936	0.302535	0.459238	0.646063	1	GPI-GlcNAc transferase complex, PIG-H component	ko00563,ko01100,map00563,map01100	PIG-H	#N/A	#N/A	#N/A	#N/A	#N/A	#N/A
TraesCS1A02G111700	88.206	-0.498767	0.311882	-1.59921	0.109773	0.839544	Lateral organ boundaries (LOB) domain	-	LOB	LOB domain-containing protein
TraesCS1A02G111800	627.403	0.434485	0.190348	2.28258	0.0224552	0.565584	-	-	DUF688	Uncharacterized protein
TraesCS1A02G111900	63.591	-0.0129915	0.297716	-0.0436373	0.965194	1	Haloacid dehalogenase-like hydrolase	-	HAD_2	Uncharacterized protein
TraesCS1A02G112000	468.104	0.114403	0.101877	1.12295	0.26146	0.962674	-	-	-	Uncharacterized protein		integral component of membrane [GO:0016021]	GO:0016021	integral component of membrane [GO:0016021]
TraesCS1A02G112100	1432.6	0.0231795	0.0776652	0.298454	0.765357	1	Triose-phosphate Transporter family	-	TPT	TPT domain-containing protein		integral component of membrane [GO:0016021]	GO:0016021	integral component of membrane [GO:0016021]
TraesCS1A02G112200	207.75	0.074333	0.258011	0.288101	0.77327	1	KIP1-like protein	-	KIP1,Mto2_bdg	NAB domain-containing protein		vacuolar membrane [GO:0005774]; actin binding [GO:0003779]	GO:0003779; GO:0005774	vacuolar membrane [GO:0005774]	actin binding [GO:0003779]
TraesCS1A02G112400	1358.04	0.0561279	0.103376	0.542949	0.587165	1	Belongs to the thioredoxin family	ko04621,ko05418,map04621,map05418	Thioredoxin	#N/A	#N/A	#N/A	#N/A	#N/A	#N/A
TraesCS1A02G112500	14156.7	0.010169	0.0790935	0.12857	0.897698	1	structural constituent of ribosome	ko03010,map03010	Ribosomal_L16	#N/A	#N/A	#N/A	#N/A	#N/A	#N/A
TraesCS1A02G112600	628.196	-0.0965706	0.0882589	-1.09417	0.273879	0.966848	Ring finger and transmembrane domain-containing protein	-	zf-C3HC4_3	RING-type domain-containing protein	cellular macromolecule metabolic process [GO:0044260]; positive regulation of ERAD pathway [GO:1904294]	integral component of membrane [GO:0016021]; metal ion binding [GO:0046872]; ubiquitin protein ligase activity [GO:0061630]; cellular macromolecule metabolic process [GO:0044260]; positive regulation of ERAD pathway [GO:1904294]	GO:0016021; GO:0044260; GO:0046872; GO:0061630; GO:1904294	integral component of membrane [GO:0016021]	metal ion binding [GO:0046872]; ubiquitin protein ligase activity [GO:0061630]
TraesCS1A02G112700	203.026	-0.00158232	0.158602	-0.00997668	0.99204	1	WD40 repeats	-	WD40	Autophagy-related protein 18d	autophagy of mitochondrion [GO:0000422]; autophagy of nucleus [GO:0044804]; protein lipidation [GO:0006497]; protein localization to phagophore assembly site [GO:0034497]	cytosol [GO:0005829]; extrinsic component of membrane [GO:0019898]; phagophore assembly site membrane [GO:0034045]; phosphatidylinositol-3,5-bisphosphate binding [GO:0080025]; phosphatidylinositol-3-phosphate binding [GO:0032266]; autophagy of mitochondrion [GO:0000422]; autophagy of nucleus [GO:0044804]; protein lipidation [GO:0006497]; protein localization to phagophore assembly site [GO:003449…	GO:0000422; GO:0005829; GO:0006497; GO:0019898; GO:0032266; GO:0034045; GO:0034497; GO:0044804; GO:0080025	cytosol [GO:0005829]; extrinsic component of membrane [GO:0019898]; phagophore assembly site membrane [GO:0034045]	phosphatidylinositol-3,5-bisphosphate binding [GO:0080025]; phosphatidylinositol-3-phosphate binding [GO:0032266]
TraesCS1A02G112800	170.382	-0.105115	0.183144	-0.573948	0.566003	1	RNA polymerase Rpb3/Rpb11 dimerisation domain	ko00230,ko00240,ko01100,ko03020,ko05016,ko05169,map00230,map00240,map01100,map03020,map05016,map05169	RNA_pol_L_2	RNA_pol_L_2 domain-containing protein		RNA polymerase II, core complex [GO:0005665]; DNA binding [GO:0003677]; protein dimerization activity [GO:0046983]; RNA polymerase II activity [GO:0001055]	GO:0001055; GO:0003677; GO:0005665; GO:0046983	RNA polymerase II, core complex [GO:0005665]	DNA binding [GO:0003677]; protein dimerization activity [GO:0046983]; RNA polymerase II activity [GO:0001055]
TraesCS1A02G113100	298.99	0.524118	0.31677	1.65457	0.0980124	0.819046	Arabinogalactan peptide	-	AGP	Uncharacterized protein		integral component of membrane [GO:0016021]	GO:0016021	integral component of membrane [GO:0016021]
TraesCS1A02G113200	19.1972	0.593575	0.425956	1.39351	0.163465	0.902134	Glycerophosphoryl diester phosphodiesterase family	ko00564,map00564	GDPD	Glycerophosphodiester phosphodiesterase (EC 3.1.4.46)	glycerol metabolic process [GO:0006071]; lipid metabolic process [GO:0006629]	mitochondrion [GO:0005739]; glycerophosphodiester phosphodiesterase activity [GO:0008889]; mRNA 3'-UTR binding [GO:0003730]; glycerol metabolic process [GO:0006071]; lipid metabolic process [GO:0006629]	GO:0003730; GO:0005739; GO:0006071; GO:0006629; GO:0008889	mitochondrion [GO:0005739]	glycerophosphodiester phosphodiesterase activity [GO:0008889]; mRNA 3'-UTR binding [GO:0003730]
TraesCS1A02G113300	305.33	0.180068	0.14735	1.22204	0.221691	0.94312	Glycerophosphoryl diester phosphodiesterase family	ko00564,map00564	GDPD	Glycerophosphodiester phosphodiesterase (EC 3.1.4.46)	glycerol metabolic process [GO:0006071]; lipid metabolic process [GO:0006629]	mitochondrion [GO:0005739]; glycerophosphodiester phosphodiesterase activity [GO:0008889]; mRNA 3'-UTR binding [GO:0003730]; glycerol metabolic process [GO:0006071]; lipid metabolic process [GO:0006629]	GO:0003730; GO:0005739; GO:0006071; GO:0006629; GO:0008889	mitochondrion [GO:0005739]	glycerophosphodiester phosphodiesterase activity [GO:0008889]; mRNA 3'-UTR binding [GO:0003730]
TraesCS1A02G113400	0.658986	-0.950723	4.26206	-0.223066	0.823484	NA	Allinase	ko00380,ko01100,map00380,map01100	Alliinase_C	Alliinase_C domain-containing protein	cellular amino acid metabolic process [GO:0006520]	integral component of membrane [GO:0016021]; carbon-sulfur lyase activity [GO:0016846]; transaminase activity [GO:0008483]; cellular amino acid metabolic process [GO:0006520]	GO:0006520; GO:0008483; GO:0016021; GO:0016846	integral component of membrane [GO:0016021]	carbon-sulfur lyase activity [GO:0016846]; transaminase activity [GO:0008483]
TraesCS1A02G113600	0.519115	2.73538	4.31413	0.634052	0.526047	NA	Allinase	ko00380,ko01100,map00380,map01100	Alliinase_C	Alliinase_C domain-containing protein	cellular amino acid metabolic process [GO:0006520]	carbon-sulfur lyase activity [GO:0016846]; transaminase activity [GO:0008483]; cellular amino acid metabolic process [GO:0006520]	GO:0006520; GO:0008483; GO:0016846		carbon-sulfur lyase activity [GO:0016846]; transaminase activity [GO:0008483]
TraesCS1A02G113700	286.383	-0.0923345	0.165585	-0.557627	0.577099	1	UBA-like domain (DUF1421)	ko00380,ko01100,map00380,map01100	DUF1421	DUF1421 domain-containing protein
TraesCS1A02G113800	1634.28	0.0563617	0.120152	0.469087	0.639007	1	Belongs to the protein kinase superfamily. Ser Thr protein kinase family	-	LRRNT_2,LRR_1,LRR_4,LRR_8,Pkinase,Pkinase_Tyr	Protein kinase domain-containing protein	protein phosphorylation [GO:0006468]	integral component of membrane [GO:0016021]; ATP binding [GO:0005524]; protein kinase activity [GO:0004672]; protein phosphorylation [GO:0006468]	GO:0004672; GO:0005524; GO:0006468; GO:0016021	integral component of membrane [GO:0016021]	ATP binding [GO:0005524]; protein kinase activity [GO:0004672]
TraesCS1A02G113900	44.2274	-0.171166	0.665844	-0.257067	0.797127	1	Neprosin activation peptide	-	Neprosin,Neprosin_AP	Uncharacterized protein
TraesCS1A02G114000	268.026	-0.0114409	0.169422	-0.0675288	0.946161	1	Core-2/I-Branching enzyme	-	Branch	Uncharacterized protein		membrane [GO:0016020]; glycosyltransferase activity [GO:0016757]	GO:0016020; GO:0016757	membrane [GO:0016020]	glycosyltransferase activity [GO:0016757]
TraesCS1A02G114100	47.2777	-0.0917576	0.498606	-0.184028	0.853991	1	-	-	-	Uncharacterized protein
TraesCS1A02G114300	22.1381	6.40402	2.25919	2.83465	0.00458756	0.31267	LRR-repeat protein	-	F-box	Uncharacterized protein
TraesCS1A02G114400	92.6772	0.203588	0.249822	0.814934	0.41511	1	zinc finger CCCH domain-containing protein	ko04218,map04218	zf-CCCH	Uncharacterized protein		DNA binding [GO:0003677]; metal ion binding [GO:0046872]; mRNA binding [GO:0003729]	GO:0003677; GO:0003729; GO:0046872		DNA binding [GO:0003677]; metal ion binding [GO:0046872]; mRNA binding [GO:0003729]
TraesCS1A02G114500	0.453244	0	4.40746	0	1	NA	DNA-dependent RNA polymerase catalyzes the transcription of DNA into RNA using the four ribonucleoside triphosphates as substrates	ko00230,ko00240,ko01100,ko03020,ko04623,ko05169,map00230,map00240,map01100,map03020,map04623,map05169	RNA_pol_Rpb1_1,RNA_pol_Rpb1_2,RNA_pol_Rpb1_3,RNA_pol_Rpb1_4,RNA_pol_Rpb1_5	DNA-directed RNA polymerase subunit (EC 2.7.7.6)	transcription, DNA-templated [GO:0006351]	DNA-directed RNA polymerase complex [GO:0000428]; plastid [GO:0009536]; DNA binding [GO:0003677]; DNA-directed 5'-3' RNA polymerase activity [GO:0003899]; transcription, DNA-templated [GO:0006351]	GO:0000428; GO:0003677; GO:0003899; GO:0006351; GO:0009536	DNA-directed RNA polymerase complex [GO:0000428]; plastid [GO:0009536]	DNA binding [GO:0003677]; DNA-directed 5'-3' RNA polymerase activity [GO:0003899]
TraesCS1A02G114600	180.722	-0.0689306	0.17792	-0.387424	0.698442	1	DNA-dependent RNA polymerase catalyzes the transcription of DNA into RNA using the four ribonucleoside triphosphates as substrates	ko00230,ko00240,ko01100,ko03020,ko04623,ko05169,map00230,map00240,map01100,map03020,map04623,map05169	RNA_pol_Rpb1_1,RNA_pol_Rpb1_2,RNA_pol_Rpb1_3,RNA_pol_Rpb1_4,RNA_pol_Rpb1_5	DNA-directed RNA polymerase (EC 2.7.7.6)	postreplication repair [GO:0006301]; protein K63-linked ubiquitination [GO:0070534]; protein polyubiquitination [GO:0000209]; transcription, DNA-templated [GO:0006351]	DNA-directed RNA polymerase complex [GO:0000428]; nucleus [GO:0005634]; DNA binding [GO:0003677]; DNA-directed 5'-3' RNA polymerase activity [GO:0003899]; metal ion binding [GO:0046872]; ubiquitin conjugating enzyme activity [GO:0061631]; postreplication repair [GO:0006301]; protein K63-linked ubiquitination [GO:0070534]; protein polyubiquitination [GO:0000209]; transcription, DNA-templated [GO:0…	GO:0000209; GO:0000428; GO:0003677; GO:0003899; GO:0005634; GO:0006301; GO:0006351; GO:0046872; GO:0061631; GO:0070534	DNA-directed RNA polymerase complex [GO:0000428]; nucleus [GO:0005634]	DNA binding [GO:0003677]; DNA-directed 5'-3' RNA polymerase activity [GO:0003899]; metal ion binding [GO:0046872]; ubiquitin conjugating enzyme activity [GO:0061631]
TraesCS1A02G114700	167.058	0.217582	0.238603	0.911899	0.361822	0.995112	Leucine rich repeat N-terminal domain	-	LRRNT_2,LRR_1,LRR_4,LRR_8	LRRNT_2 domain-containing protein	hormone-mediated signaling pathway [GO:0009755]	integral component of membrane [GO:0016021]; plasma membrane [GO:0005886]; hormone-mediated signaling pathway [GO:0009755]	GO:0005886; GO:0009755; GO:0016021	integral component of membrane [GO:0016021]; plasma membrane [GO:0005886]
TraesCS1A02G114800	0.649007	0	4.40746	0	1	NA	-	-	-	Uncharacterized protein
TraesCS1A02G115000	199.76	0.248566	0.176007	1.41225	0.157876	0.897986	ApaG domain	-	DUF525,UVR	Uncharacterized protein
TraesCS1A02G115100	508.326	-0.00387692	0.114885	-0.0337461	0.97308	1	Belongs to the class I-like SAM-binding methyltransferase superfamily. mRNA cap 0 methyltransferase family	ko03015,map03015	Pox_MCEL	mRNA cap guanine-N7 methyltransferase (EC 2.1.1.56)		nucleus [GO:0005634]; mRNA (guanine-N7-)-methyltransferase activity [GO:0004482]; RNA binding [GO:0003723]	GO:0003723; GO:0004482; GO:0005634	nucleus [GO:0005634]	mRNA (guanine-N7-)-methyltransferase activity [GO:0004482]; RNA binding [GO:0003723]
TraesCS1A02G115200	73.1211	-0.235765	0.2763	-0.853292	0.393497	1	Triose-phosphate Transporter family	ko00563,ko01100,map00563,map01100	TPT	TPT domain-containing protein	monocarboxylic acid transport [GO:0015718]	chloroplast membrane [GO:0031969]; Golgi apparatus [GO:0005794]; integral component of membrane [GO:0016021]; antiporter activity [GO:0015297]; organic anion transmembrane transporter activity [GO:0008514]; organophosphate ester transmembrane transporter activity [GO:0015605]; monocarboxylic acid transport [GO:0015718]	GO:0005794; GO:0008514; GO:0015297; GO:0015605; GO:0015718; GO:0016021; GO:0031969	chloroplast membrane [GO:0031969]; Golgi apparatus [GO:0005794]; integral component of membrane [GO:0016021]	antiporter activity [GO:0015297]; organic anion transmembrane transporter activity [GO:0008514]; organophosphate ester transmembrane transporter activity [GO:0015605]
TraesCS1A02G115300	1.61009	-1.77922	2.17237	-0.819021	0.412775	NA	Hydrolyzes glycerol-phospholipids at the terminal phosphodiesteric bond	ko00564,ko00565,ko01100,ko01110,ko04014,ko04024,ko04071,ko04072,ko04144,ko04666,ko04724,ko04912,ko05231,map00564,map00565,map01100,map01110,map04014,map04024,map04071,map04072,map04144,map04666,map04724,map04912,map05231	C2,PLD_C,PLDc	Phospholipase D (EC 3.1.4.4)	lipid catabolic process [GO:0016042]; phosphatidylcholine metabolic process [GO:0046470]	membrane [GO:0016020]; calcium ion binding [GO:0005509]; N-acylphosphatidylethanolamine-specific phospholipase D activity [GO:0070290]; phospholipase D activity [GO:0004630]; lipid catabolic process [GO:0016042]; phosphatidylcholine metabolic process [GO:0046470]	GO:0004630; GO:0005509; GO:0016020; GO:0016042; GO:0046470; GO:0070290	membrane [GO:0016020]	calcium ion binding [GO:0005509]; N-acylphosphatidylethanolamine-specific phospholipase D activity [GO:0070290]; phospholipase D activity [GO:0004630]
TraesCS1A02G115400	381.848	0.415997	0.180683	2.30236	0.0213149	0.557842	Embryo-specific protein 3, (ATS3)	-	ATS3	Uncharacterized protein
TraesCS1A02G115500	252.575	-0.0363853	0.258139	-0.140952	0.887908	1	Belongs to the mitochondrial carrier (TC 2.A.29) family	-	Mito_carr	Uncharacterized protein	transmembrane transport [GO:0055085]	integral component of membrane [GO:0016021]; transmembrane transport [GO:0055085]	GO:0016021; GO:0055085	integral component of membrane [GO:0016021]
TraesCS1A02G115600	0.257054	2.53391	4.32408	0.586	0.557875	NA	Alba	-	Alba	Alba domain-containing protein		nucleus [GO:0005634]; RNA binding [GO:0003723]	GO:0003723; GO:0005634	nucleus [GO:0005634]	RNA binding [GO:0003723]
TraesCS1A02G115700	1326.71	-0.641723	0.271563	-2.36307	0.0181244	0.532514	Glyoxalase/Bleomycin resistance protein/Dioxygenase superfamily	-	Glyoxalase	VOC domain-containing protein	putrescine biosynthetic process from arginine, using agmatinase [GO:0033389]	agmatinase activity [GO:0008783]; putrescine biosynthetic process from arginine, using agmatinase [GO:0033389]	GO:0008783; GO:0033389		agmatinase activity [GO:0008783]
TraesCS1A02G115800	4.55925	-0.388828	1.73822	-0.223694	0.822996	1	Glyoxalase/Bleomycin resistance protein/Dioxygenase superfamily	-	Glyoxalase	VOC domain-containing protein
TraesCS1A02G115900	34296.5	0.126725	0.163497	0.775091	0.438286	1	Metallothionein	-	Metallothio_2	#N/A	#N/A	#N/A	#N/A	#N/A	#N/A
TraesCS1A02G116000	44.3845	0.674508	3.95381	0.170597	0.864541	1	GTP1/OBG	-	GTP1_OBG,MMR_HSR1	Uncharacterized protein	ribosome biogenesis [GO:0042254]	GTP binding [GO:0005525]; GTPase activity [GO:0003924]; magnesium ion binding [GO:0000287]; ribosome biogenesis [GO:0042254]	GO:0000287; GO:0003924; GO:0005525; GO:0042254		GTP binding [GO:0005525]; GTPase activity [GO:0003924]; magnesium ion binding [GO:0000287]
TraesCS1A02G116200	4177.96	0.156327	0.160557	0.973657	0.330227	0.986934	Belongs to the glycosyltransferase 2 family. Plant cellulose synthase subfamily	-	Cellulose_synt,zf-UDP	Cellulose synthase (EC 2.4.1.12)	cell wall organization [GO:0071555]; cellulose biosynthetic process [GO:0030244]; plant-type cell wall organization or biogenesis [GO:0071669]	integral component of membrane [GO:0016021]; plasma membrane [GO:0005886]; cellulose synthase (UDP-forming) activity [GO:0016760]; metal ion binding [GO:0046872]; cell wall organization [GO:0071555]; cellulose biosynthetic process [GO:0030244]; plant-type cell wall organization or biogenesis [GO:0071669]	GO:0005886; GO:0016021; GO:0016760; GO:0030244; GO:0046872; GO:0071555; GO:0071669	integral component of membrane [GO:0016021]; plasma membrane [GO:0005886]	cellulose synthase (UDP-forming) activity [GO:0016760]; metal ion binding [GO:0046872]
TraesCS1A02G116300	11.0009	0.39626	0.588631	0.673189	0.500827	1	#N/A	#N/A	#N/A	Uncharacterized protein
TraesCS1A02G116400	28.6978	0.345897	0.469919	0.736077	0.461684	1	Domain of unknown function (DUF4666)	-	DUF4666	Uncharacterized protein
TraesCS1A02G116500	282.833	0.203212	0.173839	1.16896	0.242419	0.954228	ATP10 protein	-	ATP-synt_10	Uncharacterized protein	mitochondrial proton-transporting ATP synthase complex assembly [GO:0033615]	integral component of mitochondrial membrane [GO:0032592]; mitochondrial inner membrane [GO:0005743]; mitochondrial proton-transporting ATP synthase complex assembly [GO:0033615]	GO:0005743; GO:0032592; GO:0033615	integral component of mitochondrial membrane [GO:0032592]; mitochondrial inner membrane [GO:0005743]
TraesCS1A02G116600	521.765	0.207396	0.157355	1.31801	0.1875	0.92133	-	-	-	Uncharacterized protein		integral component of membrane [GO:0016021]	GO:0016021	integral component of membrane [GO:0016021]
TraesCS1A02G116700	644.281	-0.09028	0.115662	-0.780553	0.435065	1	Protein EARLY RESPONSIVE TO DEHYDRATION	-	PAM2	Uncharacterized protein
TraesCS1A02G116800	10.2585	0.281337	0.68269	0.412101	0.680266	1	#N/A	#N/A	#N/A	Uncharacterized protein
TraesCS1A02G116900	335.518	0.552842	0.270254	2.04564	0.0407919	0.663939	-	-	-	Uncharacterized protein
TraesCS1A02G117000	695.262	0.403422	0.204195	1.97567	0.0481925	0.68863	-	-	-	Uncharacterized protein
TraesCS1A02G117100	9.62979	0.956003	0.603223	1.58483	0.113006	0.845381	#N/A	#N/A	#N/A	Uncharacterized protein
TraesCS1A02G117300	20.6446	0.86562	0.489497	1.76839	0.0769962	0.774542	SAD/SRA domain	ko00310,ko04211,map00310,map04211	Pre-SET,SAD_SRA,SET	Uncharacterized protein	histone lysine methylation [GO:0034968]; histone methylation [GO:0016571]	chromosome [GO:0005694]; nucleus [GO:0005634]; double-stranded DNA binding [GO:0003690]; histone methyltransferase activity [GO:0042054]; histone-lysine N-methyltransferase activity [GO:0018024]; zinc ion binding [GO:0008270]; histone lysine methylation [GO:0034968]; histone methylation [GO:0016571]	GO:0003690; GO:0005634; GO:0005694; GO:0008270; GO:0016571; GO:0018024; GO:0034968; GO:0042054	chromosome [GO:0005694]; nucleus [GO:0005634]	double-stranded DNA binding [GO:0003690]; histone methyltransferase activity [GO:0042054]; histone-lysine N-methyltransferase activity [GO:0018024]; zinc ion binding [GO:0008270]
TraesCS1A02G117400	713.196	0.0714348	0.266792	0.267754	0.788888	1	-	-	-	Uncharacterized protein
TraesCS1A02G117500	16.6502	-0.342396	1.78778	-0.19152	0.848118	1	HCO3- transporter family	-	HCO3_cotransp	Uncharacterized protein		integral component of membrane [GO:0016021]; inorganic anion exchanger activity [GO:0005452]	GO:0005452; GO:0016021	integral component of membrane [GO:0016021]	inorganic anion exchanger activity [GO:0005452]
TraesCS1A02G117600	57.5066	-0.0881606	0.496573	-0.177538	0.859086	1	Pentacotripeptide-repeat region of PRORP	-	PPR,PPR_2,PPR_3	Uncharacterized protein
TraesCS1A02G117700	79.4857	-0.431344	0.32294	-1.33568	0.181653	0.916902	Belongs to the UDP-glycosyltransferase family	-	UDPGT	Glycosyltransferase (EC 2.4.1.-)		UDP-glycosyltransferase activity [GO:0008194]	GO:0008194		UDP-glycosyltransferase activity [GO:0008194]
TraesCS1A02G117900	0	NA	NA	NA	NA	NA	Belongs to the UDP-glycosyltransferase family	-	UDPGT	Glycosyltransferase (EC 2.4.1.-)		UDP-glycosyltransferase activity [GO:0008194]	GO:0008194		UDP-glycosyltransferase activity [GO:0008194]
TraesCS1A02G118100	34.1446	-0.604461	0.559449	-1.08046	0.279938	0.968534	Belongs to the NPH3 family	-	NPH3	NPH3 domain-containing protein	protein ubiquitination [GO:0016567]	protein ubiquitination [GO:0016567]	GO:0016567
TraesCS1A02G118200	136.94	-0.322108	0.195784	-1.64522	0.0999246	0.821658	Cysteine-rich TM module stress tolerance	-	CYSTM	CYSTM domain-containing protein		integral component of membrane [GO:0016021]; plasma membrane [GO:0005886]	GO:0005886; GO:0016021	integral component of membrane [GO:0016021]; plasma membrane [GO:0005886]
TraesCS1A02G118300	1.4725	-5.04377	4.26045	-1.18386	0.236469	NA	The B regulatory subunit might modulate substrate selectivity and catalytic activity, and also might direct the localization of the catalytic enzyme to a particular subcellular compartment	ko03015,ko04071,ko04113,ko04114,ko04151,ko04152,ko04261,ko04728,ko05165,map03015,map04071,map04113,map04114,map04151,map04152,map04261,map04728,map05165	B56	Serine/threonine protein phosphatase 2A regulatory subunit	signal transduction [GO:0007165]	protein phosphatase type 2A complex [GO:0000159]; protein phosphatase regulator activity [GO:0019888]; signal transduction [GO:0007165]	GO:0000159; GO:0007165; GO:0019888	protein phosphatase type 2A complex [GO:0000159]	protein phosphatase regulator activity [GO:0019888]
TraesCS1A02G118400	1253.08	0.0553805	0.183402	0.301962	0.762681	1	Aux IAA proteins are short-lived transcriptional factors that function as repressors of early auxin response genes at low auxin concentrations	ko04075,map04075	AUX_IAA	Auxin-responsive protein	auxin-activated signaling pathway [GO:0009734]; regulation of transcription, DNA-templated [GO:0006355]	nucleus [GO:0005634]; auxin-activated signaling pathway [GO:0009734]; regulation of transcription, DNA-templated [GO:0006355]	GO:0005634; GO:0006355; GO:0009734	nucleus [GO:0005634]
TraesCS1A02G118500	2.04691	0.316855	1.37618	0.230243	0.817903	1	Major Facilitator Superfamily	-	MFS_1	Uncharacterized protein
TraesCS1A02G118700	302.308	0.104605	0.131832	0.793477	0.4275	1	PRP38 family	ko03040,map03040	PRP38,PRP38_assoc	Pre-mRNA-splicing factor 38	mRNA splicing, via spliceosome [GO:0000398]	precatalytic spliceosome [GO:0071011]; mRNA splicing, via spliceosome [GO:0000398]	GO:0000398; GO:0071011	precatalytic spliceosome [GO:0071011]
TraesCS1A02G118800	327.788	-0.0477971	0.379393	-0.125983	0.899745	1	RING-like zinc finger	-	zf-RING_2	RING-type domain-containing protein	cellular macromolecule metabolic process [GO:0044260]; primary metabolic process [GO:0044238]	integral component of membrane [GO:0016021]; zinc ion binding [GO:0008270]; cellular macromolecule metabolic process [GO:0044260]; primary metabolic process [GO:0044238]	GO:0008270; GO:0016021; GO:0044238; GO:0044260	integral component of membrane [GO:0016021]	zinc ion binding [GO:0008270]
TraesCS1A02G118900	3.35053	-1.61246	1.76349	-0.914356	0.36053	0.994691	cell fate commitment	-	-	Uncharacterized protein		plasmodesma [GO:0009506]	GO:0009506	plasmodesma [GO:0009506]
TraesCS1A02G119000	84.9369	0.713954	0.441238	1.61807	0.105647	0.833177	DVL family	-	DVL	Uncharacterized protein	negative regulation of cell population proliferation [GO:0008285]; shoot system development [GO:0048367]	plasma membrane [GO:0005886]; negative regulation of cell population proliferation [GO:0008285]; shoot system development [GO:0048367]	GO:0005886; GO:0008285; GO:0048367	plasma membrane [GO:0005886]
TraesCS1A02G119100	1340.84	0.0218244	0.198839	0.109759	0.9126	1	Transferase family	-	Transferase	Uncharacterized protein		N-acyltransferase activity [GO:0016410]	GO:0016410		N-acyltransferase activity [GO:0016410]
TraesCS1A02G119300	23.1928	0.195244	0.520487	0.375118	0.707573	1	Belongs to the UDP-glycosyltransferase family	ko00942,map00942	UDPGT	Glycosyltransferase (EC 2.4.1.-)		quercetin 3-O-glucosyltransferase activity [GO:0080043]; quercetin 7-O-glucosyltransferase activity [GO:0080044]	GO:0080043; GO:0080044		quercetin 3-O-glucosyltransferase activity [GO:0080043]; quercetin 7-O-glucosyltransferase activity [GO:0080044]
TraesCS1A02G119400	17.8363	0.394881	0.59431	0.664436	0.506411	1	Alpha/beta hydrolase family	-	Abhydrolase_1,Abhydrolase_6	AB hydrolase-1 domain-containing protein
TraesCS1A02G119500	331.948	0.39159	0.194956	2.00861	0.044579	0.677504	-	-	-	Uncharacterized protein
TraesCS1A02G119600	681.074	-0.065709	0.123727	-0.531079	0.595364	1	Leucine rich repeat	-	LRR_8	Uncharacterized protein
TraesCS1A02G119700	242.309	-0.0022282	0.160687	-0.0138667	0.988936	1	filament-like protein	-	-	Uncharacterized protein	protein phosphorylation [GO:0006468]	cytoplasm [GO:0005737]; protein serine/threonine kinase activity [GO:0004674]; protein phosphorylation [GO:0006468]	GO:0004674; GO:0005737; GO:0006468	cytoplasm [GO:0005737]	protein serine/threonine kinase activity [GO:0004674]
TraesCS1A02G119800	120.227	-0.000983735	0.195305	-0.00503692	0.995981	1	zinc-finger of the FCS-type, C2-C2	-	zf-FLZ	FLZ-type domain-containing protein	inositol catabolic process [GO:0019310]	inositol oxygenase activity [GO:0050113]; inositol catabolic process [GO:0019310]	GO:0019310; GO:0050113		inositol oxygenase activity [GO:0050113]
TraesCS1A02G119900	2.2545	-2.55461	2.55562	-0.999603	0.317503	0.983035	Belongs to the terpene synthase family	ko00904,ko01100,ko01110,map00904,map01100,map01110	Terpene_synth,Terpene_synth_C	Uncharacterized protein	diterpenoid biosynthetic process [GO:0016102]; gibberellin biosynthetic process [GO:0009686]	chloroplast [GO:0009507]; magnesium ion binding [GO:0000287]; terpene synthase activity [GO:0010333]; diterpenoid biosynthetic process [GO:0016102]; gibberellin biosynthetic process [GO:0009686]	GO:0000287; GO:0009507; GO:0009686; GO:0010333; GO:0016102	chloroplast [GO:0009507]	magnesium ion binding [GO:0000287]; terpene synthase activity [GO:0010333]
TraesCS1A02G120000	159.763	-0.0654725	0.174513	-0.375173	0.707532	1	-	-	-	#N/A	#N/A	#N/A	#N/A	#N/A	#N/A
TraesCS1A02G120100	0.845767	3.21679	3.37925	0.951926	0.341135	NA	Belongs to the heat shock protein 70 family	ko04530,ko04612,map04530,map04612	HSP70,MreB_Mbl	Uncharacterized protein		ATP binding [GO:0005524]; ATP-dependent protein folding chaperone [GO:0140662]	GO:0005524; GO:0140662		ATP binding [GO:0005524]; ATP-dependent protein folding chaperone [GO:0140662]
TraesCS1A02G120200	7675.33	0.161183	0.0896642	1.79763	0.0722353	0.762238	Belongs to the heat shock protein 70 family	ko04530,ko04612,map04530,map04612	HSP70	Uncharacterized protein	protein folding [GO:0006457]	cytosol [GO:0005829]; nucleus [GO:0005634]; ATP binding [GO:0005524]; ATP-dependent protein folding chaperone [GO:0140662]; protein folding [GO:0006457]	GO:0005524; GO:0005634; GO:0005829; GO:0006457; GO:0140662	cytosol [GO:0005829]; nucleus [GO:0005634]	ATP binding [GO:0005524]; ATP-dependent protein folding chaperone [GO:0140662]
TraesCS1A02G120300	3.08964	-0.111185	1.32518	-0.083902	0.933134	1	Belongs to the cytochrome P450 family	-	p450	Uncharacterized protein		integral component of membrane [GO:0016021]; heme binding [GO:0020037]; iron ion binding [GO:0005506]; monooxygenase activity [GO:0004497]; oxidoreductase activity, acting on paired donors, with incorporation or reduction of molecular oxygen [GO:0016705]	GO:0004497; GO:0005506; GO:0016021; GO:0016705; GO:0020037	integral component of membrane [GO:0016021]	heme binding [GO:0020037]; iron ion binding [GO:0005506]; monooxygenase activity [GO:0004497]; oxidoreductase activity, acting on paired donors, with incorporation or reduction of molecular oxygen [GO:0016705]
[truncated: 88,793 more rows]

## Sheet: Table  S5
overlapgenes	gene function description
TraesCS1A02G000300	-
[truncated: 659 more rows]

## Sheet: Table  S6
GO	setSize	enrichmentScore	NES	pvalue	p.adjust	qvalues	rank
[truncated: 83 more rows]

## Sheet: Table S8
EMSA primers
[truncated: 75 more rows]
